# Supplementary material for: Integrated investigation of DNA methylation, gene expression and immune cell population revealed immune cell infiltration associated with atherosclerotic plaque formation
Source: BMC Med Genomics. 2022 May 9;15:108. doi: 10.1186/s12920-022-01259-z (PMC9082837; doi:10.1186/s12920-022-01259-z)
Supplement: Supplementary file 4 — Additional file 4: Table S3. The detial DNA methylation density of DMGs. All PBMC and plaque samples were shown for each gene. [file 12920_2022_1259_MOESM4_ESM.xlsx]

## Sheet: GSE21545_DEG_geo2r_FC2_FDR0.01_
Table S3. The detial DNA methylation density of DMGs. All PBMC and plaque samples were shown for each gene.
Symbol	279_pbmc	281_pbmc	282_pbmc	284_pbmc	285_pbmc	286_pbmc	288_pbmc	292_pbmc	296_pbmc	298_pbmc	301_pbmc	302_pbmc	306_pbmc	311_pbmc	313_pbmc	318_pbmc	327_pbmc	333_pbmc	334_pbmc	337_pbmc	340_pbmc	345_pbmc	355_pbmc	356_pbmc	359_pbmc	363_pbmc	364_pbmc	365_pbmc	366_pbmc	367_pbmc	370_pbmc	371_pbmc	372_pbmc	378_pbmc	383_pbmc	384_pbmc	391_pbmc	392_pbmc	397_pbmc	398_pbmc	404_pbmc	406_pbmc	411_pbmc	412_pbmc	420_pbmc	421_pbmc	427_pbmc	429_pbmc	431_pbmc
ADAMTSL3	2.98398	2.70073	2.78003	2.98362	2.80584	2.85474	3.06231	2.76418	2.57439	2.88963	2.63614	2.6232	2.61278	3.16427	2.73892	2.51388	2.76895	2.66002	2.44223	2.64537	2.51284	2.832	2.81027	2.86346	2.5583	3.00905	2.70173	2.66767	2.9324	2.73016	2.62796	2.32072	2.86429	2.90897	2.86104	2.94806	2.92222	2.53656	2.93638	2.74543	2.67079	2.87504	2.69449	2.88514	2.64798	2.71566	2.64944	2.70547	2.96376
AFF3	4.90893	7.54676	5.98733	6.42634	5.76935	6.91435	6.84642	6.61496	6.63369	7.47016	7.22704	6.53005	4.60009	5.37539	6.59844	4.74732	5.67048	6.15772	5.17345	5.91683	7.70671	7.31822	6.83315	6.46349	6.35682	6.06368	6.2963	6.46269	7.34018	6.43064	6.0598	6.10976	6.68093	6.68035	4.49662	5.79643	6.27824	7.19196	6.80914	6.25583	6.07602	6.86374	6.64863	6.34725	6.47615	6.26327	6.58646	6.99201	7.06205
ALCAM	6.01666	6.7575	6.25024	5.99452	6.45682	6.83737	5.88373	6.14432	6.47497	6.56376	6.20931	6.09654	5.49088	4.96317	5.89306	5.52459	5.80766	6.37676	5.34306	5.92689	6.27495	6.14874	6.30825	5.84467	6.57603	5.74943	5.85745	6.23561	6.66708	6.29369	6.33897	6.25276	5.80514	6.70013	5.58284	5.78407	6.03456	6.19867	6.1265	6.17815	5.82315	5.94885	6.01456	5.8273	5.76211	5.84353	6.68704	6.41548	6.51681
ALPK3	3.29156	3.20514	3.49172	3.53784	3.72089	3.4325	3.87368	3.37662	3.5143	3.21421	3.32417	3.21207	3.63039	3.74719	3.31644	4.10233	4.01808	3.5985	4.45526	3.37612	3.27155	3.56508	3.33403	3.58464	3.72006	3.45404	3.60359	3.55105	3.26139	3.58492	3.7497	3.97073	3.24952	3.33311	4.29186	3.66332	3.21886	3.47266	3.40001	3.26744	3.13827	3.30748	3.42068	3.56776	3.71394	3.38767	3.59555	3.59064	3.42966
ARAP2	9.21688	9.50029	8.99955	9.29647	8.70575	9.28963	8.53843	9.01461	9.31788	9.81596	9.63694	8.41349	9.48829	9.41361	9.122	9.05509	9.63029	10.0421	8.52502	9.09395	9.25159	9.49717	9.57319	9.06471	8.79022	8.50951	9.12208	9.2144	8.78014	9.50802	8.96788	8.80928	8.77515	9.14133	8.75614	9.86335	9.11369	8.98791	8.91462	8.74255	9.23807	9.4498	8.91459	8.94826	8.58567	9.0769	8.65811	8.9219	8.87404
ARHGEF10	3.75659	3.92583	4.02763	3.69067	3.95383	4.06357	4.34488	3.96224	4.35341	3.9523	3.53073	4.22774	3.92726	2.89193	3.87499	4.04965	5.1126	4.00628	4.29704	3.63362	3.75707	3.91976	4.19618	4.19323	4.22246	3.89563	3.91519	3.87515	4.11351	3.81847	3.86518	4.24577	4.1699	4.12033	3.46181	3.92136	3.82485	5.2761	3.59525	3.5966	4.45176	3.94236	3.76592	3.78328	3.75042	3.90148	4.7584	4.46006	5.08335
ARHGEF10L	3.93971	3.6362	3.61672	3.94301	3.82842	3.84812	3.70454	4.23032	4.16902	3.7054	3.56515	4.9658	4.12102	4.09739	4.01295	3.62917	4.21636	3.91597	3.87819	3.88002	3.93595	3.41515	3.3685	4.69568	4.42677	3.78187	3.78246	3.90332	3.69727	4.32472	4.1732	4.00871	3.55672	3.75218	4.17809	4.59262	3.8596	3.63169	3.91807	4.04633	3.9	3.93444	3.68111	4.03048	3.81983	3.64128	4.53198	3.98191	3.86234
ART4	2.54202	2.45353	2.60347	2.41042	2.74445	2.51688	2.60898	2.64028	2.53311	2.57698	2.51208	2.47592	2.56927	3.02112	2.58403	2.20833	2.73604	2.51092	2.45503	2.41241	2.45999	2.28934	2.74858	2.50732	2.84318	2.35955	2.62977	2.52453	2.46154	2.41858	2.50874	2.27691	2.42041	2.41356	2.61209	2.48092	2.46754	2.4158	2.69165	2.51586	2.5281	2.66132	2.39664	2.67025	2.33013	2.61823	2.39412	2.40336	2.46565
ASCL2	6.68953	7.55836	7.50628	7.04999	7.27907	7.94038	5.79343	7.35041	7.3659	7.27291	8.20036	6.95022	8.52635	6.93942	7.72275	8.57346	7.57718	8.4738	7.46506	7.08008	6.73597	7.47484	7.51721	7.23985	7.625	7.14843	6.91711	6.91017	6.60083	7.629	7.7007	7.51243	7.14084	7.21782	8.02612	8.39376	7.52795	7.10265	7.27397	7.23775	6.89398	7.88069	7.41232	7.07428	7.04372	7.6871	7.00021	6.80152	6.47211
ATP8B1	2.39205	2.32974	2.2987	2.37505	2.45955	2.63789	2.48067	2.45713	2.46169	2.51894	2.41063	2.50492	2.57845	2.77363	2.34915	2.65953	2.60601	2.36547	2.48821	2.39466	2.45416	2.47788	2.43916	2.61756	2.27093	2.27062	2.4385	2.40417	2.37225	2.37404	2.59331	2.58872	2.53536	2.32353	2.41769	2.5158	2.34035	2.28776	2.48785	2.4827	2.42503	2.47159	2.45394	2.46089	2.43374	2.4305	2.4227	2.30503	2.52078
BACH2	7.04711	7.9771	7.51237	7.09797	6.58614	7.87807	7.62591	7.77797	6.96511	8.74838	7.3575	6.89614	4.71759	7.10333	7.26539	6.36571	6.88876	7.13241	6.26808	7.24074	8.73236	8.40933	8.05742	6.93425	6.30715	7.40671	7.90865	7.28763	8.97469	7.67252	5.67336	6.20735	8.15577	7.18573	5.29281	6.3339	7.68199	9.0955	7.17624	7.31841	8.16388	7.45235	7.9225	7.16178	7.48617	7.60814	8.29188	8.01418	8.26167
BAMBI	3.75276	3.87045	3.96134	3.98185	3.66956	3.30821	5.5593	3.33558	3.56019	4.21346	3.25778	3.64682	4.25827	3.90875	3.35903	3.97893	3.23817	3.59539	3.59224	3.20038	4.27733	4.04824	3.30437	3.85451	3.26823	4.42375	3.27388	3.74609	3.59225	3.87201	3.7475	3.32268	3.96549	3.97295	3.68411	3.69686	4.02996	3.39668	3.99946	3.58636	3.4651	3.44095	3.57532	3.4072	3.57903	4.97747	3.72203	3.42774	3.81557
BCAR3	3.54319	3.36832	3.40381	3.65166	3.45641	3.49276	3.41768	3.77395	3.51015	3.23088	3.4051	3.6205	3.5359	3.62829	3.6226	3.44861	3.24163	3.36985	3.30519	3.41751	3.62368	3.64042	3.18336	3.38324	3.86458	3.15391	3.40929	3.55518	3.52331	3.2857	3.40221	3.20684	3.36142	3.30821	3.69091	3.22686	3.18171	3.27901	3.49869	3.38112	3.4077	3.49124	3.13573	3.33341	3.37658	3.58056	3.16867	3.34444	3.20707
BHLHE41	4.98139	5.46862	5.11324	6.49157	3.87497	5.51662	4.89788	5.43458	4.27203	5.61895	5.12916	4.74271	4.04714	4.37577	5.18231	3.85642	3.95911	4.19818	4.21297	4.41075	5.8698	5.22153	4.71697	4.4425	5.01034	4.00283	5.55301	6.203	5.13388	3.91397	4.15095	3.98521	4.09067	6.08927	4.23184	4.66943	4.80252	4.85271	5.919	4.25298	4.89823	4.41677	4.46188	4.72578	4.30787	4.56283	3.92884	4.69319	4.10143
BMPR1A	6.78384	5.82502	6.2452	6.20475	4.41697	6.73729	5.07606	6.29611	5.3535	6.65857	6.73516	6.01421	5.36984	6.91586	6.27327	5.89565	4.84482	6.77264	4.5274	5.74087	6.08698	6.7364	6.23853	5.3005	5.14873	5.96182	6.49268	6.04653	6.50443	5.69778	5.67818	4.59649	6.01523	6.21239	4.30807	6.10572	6.13749	6.36208	5.68335	6.0212	6.46325	6.49322	6.26192	5.6657	5.34782	5.82502	6.00193	5.94413	6.50536
BTBD11	6.88308	6.45288	6.73523	6.47212	6.51717	6.7945	5.78548	7.2355	6.90872	6.84414	6.54958	6.58641	7.01704	6.62325	6.87056	6.00282	7.50194	6.24812	5.83195	6.87607	6.80181	6.68704	6.5605	6.49234	7.37471	7.05534	6.37833	6.32259	6.6882	6.35694	6.5085	7.06024	6.66369	6.30311	5.74969	6.077	7.13819	6.74184	7.15631	6.89423	6.99585	7.29928	6.16606	6.46082	6.27153	7.09626	6.86966	6.73287	6.90658
C1QTNF7	3.35862	3.02824	3.04324	3.18375	3.11947	3.25555	3.2189	3.40096	3.15687	3.01617	2.98506	3.02638	3.36747	3.51706	3.23613	3.61757	3.72925	2.91402	4.07555	3.2069	2.92119	3.15452	3.26437	3.22093	3.30378	2.96496	3.28664	3.05542	2.992	3.62824	3.46357	3.42343	3.14211	2.75011	3.32936	2.89127	3.21056	3.09694	3.47911	3.20606	2.80946	2.71459	3.24709	3.42791	3.27085	3.36052	3.23878	2.82508	3.11844
C2orf88	6.46323	5.79303	7.21823	6.08164	6.49035	5.91726	10.0198	6.87621	6.86894	8.35258	7.49193	5.73011	8.60669	8.26935	5.49677	7.73685	7.04691	7.28138	8.0384	6.89253	7.53021	8.44829	8.05198	8.21769	7.14964	8.05879	5.59472	6.99399	7.50296	6.59086	6.44128	6.74932	7.64016	7.55967	7.01186	6.23691	7.73104	6.91843	8.56575	6.1574	6.34329	6.4209	6.78504	5.49288	7.28646	7.88732	6.31762	6.46963	7.51367
C9orf3	4.15181	3.58636	4.15044	3.7296	3.72967	3.50772	5.81785	4.18988	3.85158	4.14273	3.92809	3.74462	4.32579	4.6638	3.74185	3.96506	3.60017	4.19818	4.21818	3.91445	4.07733	4.28677	4.49191	4.2714	4.10582	4.39262	3.79767	3.93326	4.21717	3.86994	3.56385	3.98614	4.61726	4.11645	4.09154	3.49967	4.26765	3.90116	5.43619	3.71413	3.54402	3.60064	3.84779	3.41248	3.99105	4.64291	3.81204	3.63539	3.721
CA12	4.27535	3.84757	3.59493	3.91468	4.0085	3.35221	3.73128	3.96544	3.75554	3.45651	3.5064	3.79266	3.79767	3.46608	4.02745	4.09688	3.12322	3.55565	3.85941	3.80343	3.64712	3.5832	3.55864	3.69376	3.59744	4.22135	3.63819	3.87394	3.81039	3.05613	3.54218	3.82965	3.58354	3.41206	3.54617	3.92571	3.72087	2.98963	3.96197	3.77043	3.73801	3.57523	3.69791	3.86271	3.78489	3.92921	3.62311	3.78945	3.91202
CABLES1	4.70879	4.46466	4.79221	4.43074	4.57583	4.64575	5.36906	4.83007	4.7815	4.42018	4.3901	4.84605	4.64388	4.8539	4.72793	4.22828	4.42742	4.56044	4.66068	4.74677	4.44914	4.3477	4.5622	4.53529	4.66693	4.38182	4.84806	4.57259	4.7088	4.60615	4.23519	4.65208	4.21999	4.65094	4.89322	4.11815	4.59853	4.50034	4.7596	4.84503	4.59259	4.66728	4.74402	4.79863	4.36767	4.92839	4.40525	4.63945	4.15415
CACNA2D3	7.91782	8.25827	8.74015	7.00131	7.95664	8.36979	5.67066	8.47125	9.017	7.9821	8.07879	8.82961	7.62418	8.36142	8.3883	6.92812	6.98795	7.71314	8.56037	7.81724	8.82287	7.87659	8.24879	8.1072	9.26229	8.69697	8.05947	8.0922	7.90801	7.3708	8.52853	8.59861	9.45939	8.13103	7.13055	7.76019	7.9204	7.38287	8.82216	8.04188	7.15616	8.36817	7.906	8.85172	7.01586	8.05391	8.31964	8.76614	7.65155
CALD1	4.50076	4.79543	5.37015	4.3833	4.70808	4.67515	6.06985	5.26728	5.75355	4.98113	5.02963	4.78892	5.39688	4.87251	4.68574	5.418	5.36453	5.51386	6.07612	4.86155	5.16101	5.28126	5.26931	4.67816	5.26693	4.86757	4.48466	4.98628	5.01766	4.56691	4.94664	5.0645	4.41819	5.01155	4.90546	4.44081	5.1819	4.69437	4.88243	4.90347	4.67868	4.61221	4.47738	4.54468	5.41947	5.09751	4.36836	4.82535	5.06391
CASKIN2	3.93746	3.89105	4.08213	3.93178	3.93631	3.90752	4.00487	4.1665	4.11492	3.92488	3.81551	4.11442	3.94231	4.01448	4.05056	4.32398	3.92278	3.56576	4.10414	3.8239	3.58209	3.95533	3.75661	3.93618	4.06415	4.30153	4.12749	3.97885	3.76519	3.91281	4.16228	4.17713	4.07852	3.82648	4.3245	3.84778	4.23573	3.84615	4.11365	4.19204	3.7413	3.90782	3.84955	4.16102	4.28981	3.83624	3.943	3.98163	3.70398
CBFA2T3	7.15254	7.52506	7.55207	7.65358	8.25585	7.40757	6.12709	7.5259	7.65615	7.13695	6.74657	7.8383	6.86576	7.54974	7.47625	6.66523	6.53141	6.91135	7.2852	6.85698	7.32972	6.99167	7.09881	7.76517	7.96379	7.46313	7.8331	7.1696	6.90774	7.93933	7.18009	7.43242	7.54703	7.62824	7.30788	7.47062	7.18	7.02746	7.7521	7.02126	6.9149	7.67015	7.44848	7.58248	6.88934	7.53347	7.59382	7.65894	7.29629
CCDC80	4.98718	4.82058	4.34163	4.83943	4.83943	4.35255	5.3957	4.94731	4.74049	4.61084	4.60606	4.29082	5.10393	5.05353	4.94214	5.31847	5.38405	4.5234	5.08182	4.68349	4.67957	4.69635	4.32214	4.69222	5.45051	5.03403	4.78055	4.78277	4.74183	4.89049	5.4444	5.52576	4.73085	4.7563	5.36074	4.3095	4.39769	4.55884	5.01149	4.97864	4.15457	4.43948	4.68312	5.01646	5.36344	4.9096	4.58536	4.66278	4.07478
CD244	8.92654	8.84833	9.03682	8.39696	8.30541	8.79059	8.01477	8.23903	9.12435	8.87008	9.13156	8.39394	8.80723	8.47468	8.91801	9.12942	9.15325	9.12133	8.89731	8.7298	8.31591	8.91022	8.83123	8.53637	8.6852	8.97302	8.52599	8.66655	7.95982	8.55656	9.00915	8.68866	8.38849	8.4137	9.29069	9.34182	8.72206	7.58819	8.85716	8.54205	8.38273	9.30798	8.51506	8.82698	8.35316	8.69992	8.44429	8.63252	8.08037
CD59	8.18334	7.62585	7.91702	8.0048	8.98135	8.0251	7.18187	7.76163	7.46229	7.36483	7.84939	6.81986	7.21014	6.0446	7.59087	7.65304	6.90882	7.45597	7.41364	7.55017	7.5969	7.83727	7.40858	7.25993	7.34283	7.66245	7.77284	7.92642	7.69292	6.69949	7.40354	7.09303	7.19074	7.64473	7.7788	7.00113	7.88419	8.11042	7.78157	7.80516	8.15442	7.65842	8.1352	8.12119	8.1471	7.50862	7.53549	7.57967	7.44538
CD8A	11.4917	10.6741	10.9548	10.6484	7.80019	10.1748	10.1694	10.6809	8.60955	10.693	11.5354	10.1905	11.5094	9.5598	10.3787	11.6018	9.43159	11.0777	10.1063	10.171	9.85589	10.5738	9.89327	8.94097	9.58829	10.1855	10.2296	11.3068	10.9514	10.4665	11.2267	9.92635	9.62404	10.677	11.6107	10.9841	10.4719	9.33508	9.95747	10.3524	9.45907	10.2578	10.4873	9.98634	10.7612	8.67121	9.61082	10.543	9.28601
CD96	6.80883	6.16818	6.3727	5.94374	4.39045	6.63148	5.94546	6.1443	5.49825	6.84734	6.80955	5.96791	6.22081	4.87604	5.70795	6.43901	5.2728	6.85959	5.35655	5.90983	6.007	6.82364	6.29285	4.99301	5.37168	5.30349	6.31636	6.25436	6.28108	5.48387	5.68268	4.54784	5.83776	6.28804	5.07638	6.04754	6.1618	6.59788	5.85663	5.74963	6.60396	6.26526	6.14617	5.5404	5.55803	5.84036	5.92819	6.25723	6.24154
CDH5	3.21987	2.88431	3.03253	2.94426	2.98055	2.98549	3.0977	3.2142	2.91074	3.10549	2.98685	3.44298	2.99712	3.07422	2.87483	2.92909	3.0316	2.97409	2.91057	2.88076	2.7998	3.06672	3.06459	2.92363	2.85768	3.07672	2.94584	2.96081	2.73561	3.32759	3.08919	3.27252	2.79152	3.04438	3.22659	2.67178	3.15616	2.61806	2.90889	3.3465	2.76651	2.81354	3.11659	3.32243	2.95166	3.20924	2.66026	2.7219	2.78493
CDO1	4.79529	3.18084	3.4027	6.46848	3.22279	3.21827	3.34782	2.93444	2.95352	3.20788	3.39486	3.10667	3.09058	4.71518	3.45633	3.69635	3.8301	3.21367	2.66583	3.67347	3.09228	3.3497	2.8208	3.49166	3.64532	3.09445	4.17067	4.02627	2.94847	3.70577	3.10616	3.99174	4.60931	4.1864	3.09845	2.98248	3.27216	2.87371	3.05955	3.24064	3.13291	3.16893	4.2652	3.21997	3.03539	3.3675	3.03867	3.03927	3.38108
CLIC4	8.93963	9.19329	9.12447	8.36739	8.12771	8.60765	10.245	8.88555	8.88473	9.01831	8.60751	8.09448	9.26982	9.07082	8.59955	8.69127	8.31109	9.05728	9.03826	9.16594	9.33728	9.33092	8.78878	9.20993	9.16618	9.07863	8.66289	8.8339	8.8759	8.78418	8.65139	8.70826	8.96596	9.40987	8.3201	7.96948	8.92715	8.84093	9.35167	8.79312	8.11845	8.59545	9.06839	8.80748	8.48469	8.97613	8.63412	8.76385	8.51264
CNKSR3	2.47338	2.6101	2.66604	2.59307	2.75694	2.52732	2.70616	2.86412	2.81113	2.78561	2.58143	2.56774	2.43478	2.69802	2.63126	2.5329	2.40141	2.52451	2.61037	2.66336	2.61582	2.64307	2.54544	2.82984	2.76438	2.65489	2.52781	2.62937	2.69568	2.94293	2.57796	2.73459	2.81106	2.6088	2.44518	2.63405	3.02257	2.53595	2.75124	2.64418	2.58728	2.47073	2.47338	2.61196	2.70616	2.9897	2.41366	2.85063	2.58953
COL1A1	2.46785	2.3088	2.34407	2.3766	2.30935	2.42764	2.51557	2.41902	2.42369	2.15386	2.39004	2.43602	2.31124	3.02104	2.35273	2.51388	2.5018	2.22857	2.69117	2.52781	2.26579	2.38481	2.3808	2.24371	2.57939	2.3458	2.25555	2.31582	2.2376	2.38315	2.47598	2.5128	2.3766	2.15421	2.56216	2.21828	2.25635	2.40988	2.56743	2.20536	2.29684	2.58207	2.25419	2.15059	2.4917	2.36417	2.20827	2.27639	2.41871
COL27A1	2.81482	2.94754	3.17785	3.16863	3.05013	3.32444	2.92696	3.11729	3.12645	2.8968	2.76418	2.72692	2.92552	3.73209	2.97493	3.11547	3.26114	2.98923	2.98633	2.80339	3.20813	2.7336	2.98532	2.80523	3.21702	3.10491	2.9756	2.9107	2.91607	3.3306	3.13437	2.76544	2.87488	2.87997	3.45289	2.72633	3.20651	3.17336	3.16636	2.93328	2.98305	2.91649	2.9151	2.91397	3.1514	3.10513	3.07669	3.06547	2.83071
COL4A1	2.92224	3.04758	3.01821	2.90139	2.91276	3.11496	2.92696	2.84805	3.17034	2.45298	2.64192	2.88628	3.14005	3.35812	3.04549	3.05091	2.89338	2.83443	2.73827	3.00691	2.79594	2.93401	3.05997	2.72254	2.83375	2.94922	2.87387	2.90557	2.8172	2.75153	3.12707	2.89994	2.80744	2.75506	3.34141	2.95267	3.32493	2.62843	2.9335	2.945	2.52025	2.80553	3.34673	3.19442	3.23251	3.10101	2.91073	3.09303	2.91927
COL5A1	2.86454	2.87328	3.08601	2.96935	3.04027	2.97459	2.88561	2.91022	2.93987	2.87057	3.01463	2.92253	3.14886	3.24401	3.08704	3.02073	3.00815	2.7406	3.18891	3.1153	2.48818	3.00976	2.71523	3.05626	3.10827	3.03954	2.74185	2.85017	2.85958	3.28356	2.95507	2.83681	3.0374	2.70975	3.20191	2.79419	2.77998	2.82209	2.99893	2.98742	3.12784	2.89959	3.03965	2.81287	2.91669	2.95327	2.73193	2.82071	2.86662
CTTN	2.69009	2.50985	2.41416	2.63733	2.68327	2.57968	2.65808	2.7201	2.61915	2.61769	2.42183	2.54874	2.77841	2.5713	2.69545	2.58702	2.58177	2.39996	2.93818	2.67567	2.60021	2.4954	2.37832	2.92895	2.52971	2.65509	2.61987	2.60769	2.59202	2.76418	2.4646	2.48684	2.54043	2.62377	2.68694	2.53208	2.74822	2.69517	2.8353	2.67147	2.61495	2.61377	2.73494	2.4564	2.73866	2.8167	2.8353	2.77173	2.35998
CX3CL1	4.44815	4.38192	4.52338	4.61961	4.1486	4.2389	4.89455	4.49751	4.44882	4.05348	4.39677	4.53037	4.35971	4.63783	4.39998	4.51642	4.21083	4.11745	5.18845	4.52778	4.27899	4.22215	4.21272	4.45159	4.35014	4.60983	4.67811	4.40292	4.08861	4.59809	4.59907	4.69256	4.26281	4.29876	4.48873	3.98945	4.30369	4.32779	4.56547	4.34958	3.95835	4.57719	4.60906	4.51854	4.44669	4.53233	4.00281	4.48025	4.21147
CYB5R2	3.44432	3.17672	2.93595	3.48514	2.76201	2.90718	3.23946	3.00021	2.8344	3.22071	3.11469	3.04448	3.04971	3.4358	4.05271	3.05916	2.89173	2.85379	3.55276	3.09447	3.33034	3.07465	2.74218	3.13388	3.45256	3.01396	3.22305	3.40828	2.8802	3.10049	2.9712	3.132	3.1672	3.25199	3.09184	3.05304	3.14122	3.0429	3.093	3.21038	2.92226	2.89755	3.09343	3.96944	3.17758	3.08084	2.95904	3.38667	3.02435
CYYR1	2.69178	2.92595	3.15865	2.86453	3.10254	3.18944	2.42885	2.70934	3.41397	3.3848	2.87208	2.86593	2.88716	2.99505	3.38795	3.13511	2.79003	3.01698	2.8967	2.57725	2.96297	2.58057	3.24984	3.30574	2.64282	3.18916	2.95016	3.0816	2.48915	2.78703	3.195	2.98896	2.98457	2.84392	3.08312	2.77799	2.9182	2.48405	3.12149	2.64262	2.83609	3.31714	2.68032	3.21428	3.06336	2.95789	2.72764	2.70442	2.60728
DAAM1	4.03732	4.32705	3.92554	4.01105	4.02249	3.95779	3.5258	3.74829	4.17694	4.51062	4.2437	4.34525	4.14135	3.96659	4.01302	4.26916	4.47914	4.10071	4.4763	3.79197	4.35463	4.45806	4.21074	4.29363	4.02704	3.70099	4.0876	3.98274	3.98415	4.62987	3.78868	3.85702	4.19023	3.94522	4.35358	4.20076	4.23265	4.26496	4.23195	3.86402	4.36865	3.82679	3.83457	4.0725	4.01637	4.00333	4.02807	4.06724	4.34275
DAAM2	4.2923	4.09926	4.37985	4.19576	7.12159	4.13906	4.34901	4.2938	4.18802	4.62953	4.24958	4.03482	4.25477	4.54694	4.36324	4.46261	4.20317	4.05987	4.31815	4.18799	4.16465	4.14181	4.08694	4.09698	4.13953	4.20832	4.40732	4.2955	4.2261	4.2212	4.45238	4.24437	4.38107	4.13885	4.13775	4.33983	4.23859	4.0425	4.2832	4.27743	4.18729	4.30532	4.47217	4.25904	4.48542	4.46645	3.97485	4.20786	4.15845
DAB2IP	4.50534	4.15387	4.40586	4.34414	4.24291	4.47555	4.34803	4.46364	4.28305	4.03517	4.30386	4.42351	4.79335	5.07773	4.40995	4.26074	4.44234	4.26481	4.25112	4.28021	4.05089	4.36498	4.01891	4.29803	4.33355	4.44393	4.3023	4.02303	4.07126	3.95797	4.15567	4.03454	4.26765	4.08056	4.45303	3.98591	4.36223	4.01326	4.41236	4.09298	4.17516	3.91894	4.45904	4.32523	4.39912	4.18685	4.22132	4.13749	4.43774
DFNA5	3.55025	5.60845	4.16806	4.66158	4.17862	4.70689	4.30667	4.41764	4.57556	4.75805	4.64063	4.23835	3.90413	5.54395	4.81298	4.41487	3.73729	4.84435	4.44028	5.34674	4.23691	3.90775	4.84435	4.59176	4.71803	4.97294	5.06018	4.92054	4.91856	3.68458	3.98127	4.71053	4.60316	4.36431	4.57284	4.29407	4.2072	4.56122	5.37399	4.76793	4.70791	5.29839	5.70987	5.2578	4.70733	5.084	4.64673	4.33878	4.31869
DIP2C	6.13262	5.45609	6.15944	5.99145	6.01898	5.71575	5.85452	5.80322	5.66949	5.95765	5.50962	5.77449	5.8204	6.15101	5.76881	5.84905	5.78613	5.4787	5.11232	5.56815	5.61636	5.50078	6.03709	5.61106	6.05693	5.80146	5.97241	5.43758	6.21847	5.59999	5.41836	5.89353	5.77797	5.69938	5.83904	5.69671	5.86825	6.29724	5.88922	5.82758	6.02786	5.57936	6.1851	5.61805	6.04467	5.80636	5.77968	6.03284	6.20501
DOCK1	3.44666	3.54663	3.63238	3.64425	4.09423	3.63082	3.67944	3.54593	3.60926	3.36288	3.38473	3.56396	3.81142	4.11145	3.69175	3.69625	3.72321	3.60542	3.90988	3.52067	3.55735	3.30621	3.34871	3.57094	3.99642	3.69163	3.84378	3.58919	3.45014	3.58323	3.51025	3.60914	3.51028	3.42431	3.82529	3.54825	3.50423	3.37389	3.30281	3.65811	3.41526	3.40452	3.62251	3.55585	3.75707	3.73456	3.39635	3.41246	3.54906
DOCK4	3.5922	3.61237	3.09365	3.18525	4.95805	3.19227	4.1419	3.5682	3.57009	4.02968	3.16675	3.81864	3.62002	3.62038	3.26494	3.50103	4.6542	4.56242	4.05404	3.50667	3.70189	3.71938	3.36334	4.63776	3.39661	3.43011	3.37622	3.50517	3.42904	3.98495	3.97188	3.48273	4.2649	3.59248	3.73552	5.31919	3.50664	3.4784	3.68103	3.40193	3.4697	3.38144	3.58093	3.4037	3.64343	3.58043	3.3934	3.39819	3.33329
DPT	3.49941	3.62782	3.29845	3.47144	3.47042	3.46488	3.8067	3.35985	3.31834	3.59526	3.47192	3.47206	3.61737	4.29064	3.66623	3.93346	3.44559	3.23787	3.78702	3.53567	3.58776	3.45167	3.19327	3.64648	3.97971	3.56157	3.9314	3.69547	3.41649	3.67297	3.80457	3.86354	3.51894	3.51147	3.51173	3.06183	3.52035	3.32865	3.43025	3.65187	3.86236	3.43667	3.39754	3.60806	3.85049	3.59087	3.09409	3.28885	3.60724
EFNB2	3.25598	3.20331	3.38984	3.32338	3.76626	3.12319	3.73363	3.13858	3.4307	3.46085	3.35888	3.39054	3.65513	3.86339	3.27734	3.70872	3.38753	3.21437	4.16118	3.15648	3.19629	3.3279	3.04378	3.19284	3.51801	3.55637	3.61029	3.42316	3.24054	3.30829	3.29953	3.29242	3.09938	3.21111	3.67712	3.23029	3.41503	3.12692	3.82536	3.50907	3.32832	2.86726	3.31132	3.00318	3.37954	3.36346	3.54457	3.34017	3.32817
EGFR	3.42188	3.34409	3.36708	3.23229	3.37353	3.36059	3.31384	3.46069	3.19745	3.32988	3.2788	3.47128	3.23411	3.96348	3.4035	3.38675	3.42436	3.28609	3.36251	3.71213	3.37609	3.33846	3.20942	3.35086	3.36506	3.41606	3.2763	3.42787	3.38393	3.52079	3.53125	3.39196	3.20964	3.27953	3.60945	3.17999	3.47244	3.067	3.35579	3.41818	3.30888	3.34916	3.11659	3.52218	3.53679	3.65885	3.06583	3.36742	3.27496
EML1	2.44144	2.30656	2.37452	2.3641	2.43956	2.31873	2.51413	2.5572	2.2872	2.29204	2.56603	2.51668	2.285	2.60596	2.44509	2.35668	2.3885	2.43558	2.86324	2.3056	2.25517	2.27243	2.52829	2.65486	2.52235	2.58964	2.43218	2.32138	2.51208	2.01295	2.41499	2.55674	2.57439	2.1487	2.43342	2.39802	2.28999	2.31128	2.34672	2.40873	2.30852	2.76373	2.51923	2.53883	2.36871	2.3222	2.64399	2.49185	2.24983
EMP2	3.70859	3.48003	3.6692	4.10094	3.86741	3.56324	3.76423	3.74124	3.97789	3.7054	3.77134	3.88236	4.08787	3.75693	3.79035	3.87515	3.86749	3.40544	4.47042	4.00769	3.54759	3.80124	4.01019	3.58506	3.86846	4.04686	3.76342	3.54605	3.66947	3.96293	4.26585	3.69136	3.78468	3.51198	4.04562	3.38663	3.62953	3.5895	3.67651	3.92331	3.49702	3.42195	3.73344	3.80809	4.02132	3.79035	3.45037	3.65144	3.40035
ENPP1	4.13971	3.72022	3.76247	4.16338	4.15239	3.89911	4.15703	4.20132	4.12242	4.00064	3.83165	4.22927	4.10501	4.21112	4.22565	4.72698	3.92436	3.94853	4.74943	4.08432	4.08286	3.75739	3.98684	4.03632	4.42345	4.08495	4.21267	4.01217	3.99428	4.25117	4.04629	4.10233	4.09854	3.95634	4.14315	3.91599	3.8661	3.56634	4.37096	4.40681	4.11042	4.37829	4.07737	3.99498	4.09144	4.15589	4.09239	3.79407	4.09621
EPB41L2	5.02818	6.04201	6.01746	5.21427	4.18162	5.13761	4.17263	4.82369	5.04638	5.37705	5.3505	3.89292	4.8341	4.1076	5.57816	5.74219	4.76485	5.28113	5.25199	5.34422	5.32192	5.27899	5.72002	4.80467	5.60722	5.1607	4.65811	5.44272	5.10691	4.40918	5.37687	5.83936	5.12112	5.24658	5.9843	4.98424	5.42651	5.23834	5.35776	5.03458	5.13562	5.96119	5.44679	5.47929	5.79816	5.00053	4.96457	5.6862	4.63591
ETS1	8.73941	8.56416	8.30008	9.16	7.63056	9.24531	9.03041	9.26399	8.69738	9.08103	9.329	7.53208	8.72764	7.38245	9.19527	9.97079	9.10406	9.8194	8.17461	9.50695	8.99072	8.56474	9.00172	7.46164	8.24868	7.55498	8.67655	9.99268	9.40624	8.11661	9.73756	9.02517	7.94779	8.95609	9.23469	9.6684	8.64931	9.88024	8.29967	10.0452	9.55381	8.81416	8.51235	8.22775	10.0345	8.93169	9.13834	8.53628	10.2177
EXT1	3.95177	4.02291	3.98726	3.78132	3.54149	3.61033	3.37276	3.91045	4.02916	3.87537	4.01184	4.40855	4.03858	3.92971	3.82287	3.5227	4.55147	4.49384	3.53707	4.06457	4.55953	3.73972	4.12672	4.3495	4.11366	4.04057	3.86306	3.91749	3.88085	4.20739	3.95533	4.3824	4.51957	4.41664	3.58181	3.7446	3.66832	4.07258	3.92129	3.68427	3.72223	4.07754	3.55187	4.01692	3.42162	4.05231	4.26727	3.90193	4.35017
FBLN1	2.87498	2.88113	2.69947	2.89179	2.86978	3.05041	3.18002	3.20957	2.84809	2.86464	2.81796	3.03877	2.89403	3.36746	2.65599	3.18211	2.81729	2.6095	2.95917	2.87027	2.81971	2.85472	2.80013	2.80129	2.80281	2.91875	2.80241	2.67656	3.03764	2.87822	3.00304	3.21372	2.55223	2.65318	2.96699	2.61931	2.66991	2.86205	2.92398	3.09528	2.85834	2.73114	2.86603	3.0367	2.8188	2.70288	2.85894	3.06047	2.62094
FBN2	6.66432	7.51207	6.75946	6.46124	6.6449	6.1131	5.53067	6.54819	7.21233	7.44322	6.89773	8.41196	5.60507	7.49088	7.04107	4.5872	5.88784	7.00039	6.10201	8.24195	7.13544	6.748	6.6983	7.14579	7.01107	7.18471	7.56408	6.22441	7.62921	6.43305	6.2392	5.55633	7.86129	7.60189	5.64687	6.22166	6.38903	6.58914	7.10396	7.81286	6.63221	6.10061	6.84427	7.48228	5.26307	6.77189	7.46321	7.03918	6.23582
FBXL13	2.37698	2.42619	2.87397	2.55398	2.81633	2.37866	2.73614	2.63307	2.84882	2.71318	2.63626	2.65998	2.69176	3.24401	2.54731	2.5205	2.48227	2.52712	2.52888	2.66409	2.67641	2.56725	2.71757	2.63739	2.45892	2.66808	2.54777	3.01588	2.77299	2.74978	2.65909	2.59435	2.52072	2.69018	2.62557	2.50957	2.82483	2.6309	2.66729	2.20867	2.62428	2.44688	2.82284	2.44185	2.69176	2.32234	2.59522	2.53155	2.80111
FBXO32	4.11321	3.12687	4.06157	3.87017	3.77047	4.07632	4.51457	4.04999	3.63781	4.18954	3.78804	3.86164	4.39288	3.50468	3.98169	4.52971	5.19589	3.98639	4.16881	4.15571	4.49404	3.81527	4.20992	4.00469	4.13187	3.39924	4.11918	4.00588	4.63426	4.86823	4.3091	3.82916	3.35968	4.23535	4.47435	4.12274	3.68213	4.99993	3.58929	3.99822	4.28882	3.52533	3.74816	3.52657	4.70073	3.63701	4.41417	3.74742	4.93393
FERMT2	3.24934	3.61632	3.65519	3.37309	3.42006	3.69432	3.56212	3.47435	3.46431	3.6453	3.44029	3.75347	3.80911	3.18243	3.43464	3.5915	3.26685	3.48969	3.85854	3.27812	3.38416	3.23663	3.28781	3.48649	3.69053	3.20669	3.39161	3.53709	3.3442	3.46608	3.64981	4.1121	3.17225	3.43099	3.68684	3.11283	3.41659	3.80773	3.8055	3.70106	3.49128	3.82702	3.6437	3.6711	3.8112	3.81483	3.35015	3.65883	3.10952
FEZ1	6.88482	6.25854	6.42924	6.32503	6.40014	7.21727	9.26103	5.26796	7.36571	7.73555	7.1182	5.95228	5.8206	4.75965	6.238	8.13839	7.51608	7.13968	6.45231	6.2949	6.39585	6.75034	7.4415	6.12143	6.43534	6.18618	7.11739	5.58196	6.00842	6.31722	7.05701	6.50606	6.46415	7.11554	6.79198	7.44741	6.70863	6.11962	6.73982	5.77237	6.43727	7.64482	6.05313	6.26645	6.6616	7.67165	5.56567	5.96051	5.74681
FGF18	3.06854	2.60306	3.09359	2.97203	2.80491	3.04671	3.27969	3.03442	3.25245	3.26588	2.90487	3.29802	3.20522	3.41169	3.02102	3.00423	3.16785	2.88745	2.94618	3.01305	2.79437	2.72999	2.83537	2.98541	2.96636	3.36493	2.87004	2.92898	2.83957	3.15941	2.92908	2.99621	3.03016	2.91686	3.23069	2.85368	2.92155	2.76414	2.97262	3.16883	2.62643	2.926	2.98705	3.25709	3.03438	3.02727	2.82998	3.08801	2.92309
FGF2	2.40468	2.29496	2.43374	2.42527	2.33178	2.46864	2.82403	2.39769	2.57012	2.68027	2.52049	2.41353	2.64293	2.68483	2.5641	2.21983	2.55926	2.51919	2.65746	2.24102	2.51515	2.5342	2.58305	2.44273	2.40678	2.29496	2.65867	2.46799	2.34394	2.46884	2.26787	2.56997	2.51994	2.34769	2.48936	2.54949	2.46059	2.63959	2.66007	2.45942	2.40476	2.29721	2.2462	2.498	2.34264	2.54036	2.49308	2.42298	2.30653
FHIT	6.34294	6.30156	7.11069	5.83107	5.89464	6.93404	6.6122	6.81084	6.77228	6.67861	5.71274	6.13764	4.61824	6.9206	6.91462	6.07402	7.01899	5.91635	6.26286	6.09767	6.17116	7.1594	6.79933	6.14232	7.08015	6.66034	7.0151	6.50076	7.5513	5.8006	6.39158	6.73947	6.60753	6.35965	4.0885	5.3083	6.88189	7.28231	6.05232	7.09958	6.68071	6.26169	6.5451	6.58954	6.55499	6.89316	6.23655	6.96452	7.13261
FILIP1	2.41469	2.35619	2.36399	2.29784	2.23532	2.34126	2.12432	2.41191	2.33824	2.39714	2.21711	2.17552	2.42599	2.46398	2.08729	2.3456	2.42623	2.15326	2.42599	2.3781	2.26959	2.18385	2.36625	2.3008	2.40524	2.24012	2.32358	2.12113	2.53032	2.26915	2.26521	2.42916	2.25275	2.24638	2.21914	2.38457	2.2405	2.22792	2.26587	2.39546	2.25592	2.24495	2.2816	2.42167	2.56024	2.22636	2.34535	2.25327	2.29003
FILIP1L	2.75372	3.00202	2.98119	3.3175	3.22681	3.00049	2.97789	3.15703	3.00049	2.80284	2.77394	3.00854	2.77041	2.97249	2.9538	3.09452	3.20459	2.62949	2.89747	3.38995	2.75141	2.9442	3.16074	2.84899	3.03307	3.12372	2.75729	3.22142	2.93399	2.77572	2.95888	2.99031	3.1298	3.25199	2.91756	2.73156	2.93255	2.76541	3.2958	3.10376	3.02519	3.21923	2.80422	3.21673	3.08584	3.00585	2.67666	2.90733	2.58997
FLI1	8.09313	7.7454	8.08424	7.94377	8.62102	7.98439	7.33144	8.08051	7.95866	7.59839	8.12073	3.89826	8.3375	5.95409	8.03748	9.88226	8.06949	7.60972	9.25252	8.24177	7.20894	7.65735	7.88583	7.41204	8.16227	8.40346	7.63261	8.04681	7.47371	6.4387	9.86707	10.0428	6.54992	8.02578	10.3452	7.56722	7.83812	7.48791	8.09728	7.92037	7.86938	8.11426	8.05231	8.16129	10.0944	8.04513	7.87578	7.8328	7.09942
FLNC	4.83661	4.4745	4.77014	4.58415	4.97764	4.14646	4.86699	4.40286	4.61651	4.51136	4.68133	4.34243	5.28161	4.46297	4.58423	5.14252	5.09591	4.17202	5.00196	4.62701	4.61717	4.50073	4.5337	4.44481	5.34844	4.95445	4.48924	4.58032	4.30899	4.82291	5.20382	5.08475	4.55956	4.60531	5.2412	4.60368	4.67008	4.39404	4.44716	4.55602	4.39211	4.57267	4.60445	4.84329	5.10274	4.65666	4.35131	4.78338	4.60197
FMNL2	3.40248	3.18014	3.31579	4.08274	3.33368	3.38559	3.43555	3.49718	3.58695	3.71446	3.39433	3.52328	4.10615	4.65664	3.54415	3.25184	3.86104	3.66544	3.8687	3.94694	3.59659	3.23376	4.43682	3.19796	4.27129	3.20754	3.26425	3.9843	3.3774	4.26811	4.26333	3.28269	3.18786	3.86033	4.28088	3.3431	3.3533	3.37221	3.18426	3.50041	3.72208	3.77448	2.98589	3.39367	3.29847	3.58043	4.0661	3.32168	3.84584
FMO2	4.26322	4.20504	4.12894	4.5573	4.35762	4.26573	4.33343	4.57931	4.45006	4.43264	4.16731	4.53334	4.39206	5.15198	4.32617	4.34543	3.89344	4.20206	4.39902	4.35703	4.20145	4.20948	4.34563	4.24833	4.19546	4.47338	4.48196	4.28541	4.44621	4.00156	4.26115	4.51095	4.11468	4.13465	4.78435	4.36776	4.12992	4.15427	4.59022	4.61524	4.13583	4.21791	4.64323	4.49225	4.47148	4.57104	4.4128	4.47995	4.11366
FYN	5.8202	7.42143	6.45	6.78904	6.55978	7.12567	7.47149	6.49032	7.37616	8.27405	7.38889	8.24611	6.01742	5.70097	6.88814	6.35614	8.90242	8.72146	5.6242	6.86438	8.15264	7.35235	8.58218	7.83349	5.35842	6.05923	6.93718	7.39535	7.78218	7.46302	5.74742	6.43511	7.84883	8.18837	5.93113	9.77695	6.97881	8.04	6.78196	6.44714	8.02539	7.05045	6.20599	6.10762	5.76859	6.67932	8.47463	7.19688	8.55434
GARNL3	3.05648	3.14511	3.1352	3.23592	3.32454	3.05571	3.03015	3.33016	3.29069	3.19429	3.06152	3.19167	3.05212	3.74007	3.30139	3.35379	2.97043	2.9679	3.16774	3.11169	3.33564	3.20739	3.24787	2.92209	3.07356	3.22497	3.23822	3.28879	3.23262	3.1494	3.22278	3.29307	3.02919	2.96882	3.37881	3.36187	3.15976	3.11626	3.20228	3.22446	3.11832	3.18426	3.29408	3.21221	2.96416	3.12001	2.76269	3.26636	2.91887
GATA6	4.05968	3.42835	4.25242	3.11133	2.78993	3.22497	2.57827	3.81991	2.63506	4.34309	3.35539	2.63022	2.52516	2.7008	3.30842	3.18904	2.70321	4.00226	2.72242	3.6018	3.47731	2.59707	3.52837	2.4775	2.59313	3.23611	3.28223	3.59066	2.88724	2.29995	3.17382	2.36883	3.47664	4.32244	2.51861	3.04976	3.20425	2.58422	2.8643	2.8877	2.86317	3.42898	2.86388	2.937	3.55497	2.8903	2.54548	2.91881	2.44181
GDF10	2.7934	2.63068	2.688	2.47591	2.59401	2.53476	2.76512	2.53593	2.64292	2.52876	2.59901	2.58152	2.69969	2.89121	2.66338	2.58476	2.2768	2.45451	2.69419	2.57305	2.42381	2.67733	2.55208	2.33234	2.35365	2.96209	2.79244	2.44164	2.62697	2.33652	2.45728	2.78653	2.58653	2.41944	2.72152	2.32948	2.781	2.30656	2.55789	2.68065	2.69404	2.42925	2.72839	2.74864	2.46547	2.63462	2.68008	2.50144	2.32463
GDF7	5.01815	4.64958	5.02868	5.11304	4.70372	5.3816	5.41493	4.82644	4.78914	4.41379	5.1488	5.00365	4.56276	5.38317	4.83496	4.74135	4.07042	4.61066	4.53843	4.5466	4.96349	4.49593	4.81413	4.55904	4.84331	4.97086	5.02264	5.20497	6.0153	4.86052	4.66569	4.65438	5.17584	4.84148	4.71466	4.36806	5.28177	4.87623	5.04372	4.77165	4.92973	4.91786	4.56725	4.96566	4.24372	4.94583	4.99976	5.33388	5.08657
GEM	3.27619	2.93209	3.11134	2.96236	2.97982	2.94088	3.23125	3.14325	3.01798	2.89615	2.68475	2.67566	2.7809	3.96141	3.02167	3.15237	3.16283	2.86102	3.08003	2.71111	3.02962	3.04016	2.79615	2.93698	3.53221	3.33185	2.71553	2.98306	2.793	2.81134	2.89173	3.23989	2.9618	3.07972	3.41796	2.86964	3.20063	2.80788	2.91148	3.09301	2.92809	2.9424	3.11233	3.32762	3.06979	3.04216	3.4959	3.24267	3.14289
GIT2	8.82631	8.71125	8.76507	8.47741	9.61692	8.516	7.68715	8.61526	8.64209	8.82145	8.69825	8.71561	8.57002	8.81145	8.68097	8.50493	8.40725	8.71043	8.5025	8.65242	8.67411	8.59361	8.73838	8.48038	8.56332	8.77041	8.49093	8.61552	8.58629	8.18165	8.42178	8.65595	8.7899	8.53968	8.22927	8.65643	8.64353	8.72479	8.64776	8.68527	8.50569	8.78071	8.678	8.55674	8.24627	8.58275	8.79115	8.84306	8.80792
GLIS3	3.35604	3.21326	3.17446	3.04818	3.59525	3.52477	3.90492	3.18343	3.33082	3.34005	3.25948	3.20945	3.53997	3.43191	2.96617	3.50922	2.92625	2.89654	3.40824	3.04842	3.43798	3.37807	3.24252	3.20611	3.59431	3.26598	3.18201	3.11357	4.12587	3.22063	3.61881	3.20904	3.00406	2.91084	3.18184	2.99714	3.68018	3.13116	3.11297	3.31948	3.31415	2.91028	3.21051	3.00714	3.53085	3.22681	3.16332	3.18413	3.41173
GNG12	3.22444	3.00813	3.12149	3.18258	3.28349	3.00953	2.80118	2.87143	3.10207	2.75852	3.04738	2.68387	3.02217	3.07621	2.85115	3.06335	3.26522	2.80359	3.21683	2.84035	2.82962	2.87434	3.05957	2.99788	2.94772	2.89742	2.98989	3.02662	3.02714	3.16123	3.16991	3.0593	2.84089	2.68618	2.91858	2.86449	2.92889	2.78475	3.05779	3.09562	3.02969	2.90182	2.90131	3.02166	2.98666	3.09285	2.62781	3.04386	2.88454
GPRC5B	3.41975	3.11801	3.57355	3.4789	3.27484	3.67117	3.19399	3.24753	3.36464	3.57384	2.91717	4.22807	3.23122	3.66495	3.14865	3.75346	3.17655	3.23044	3.40493	3.2354	3.8455	3.59785	3.2168	3.46341	3.47003	3.88633	4.49244	3.37318	3.69398	3.16864	3.31613	3.13023	3.37663	3.12408	3.49975	3.03662	3.33306	3.63657	3.41334	3.41418	3.84853	3.43995	3.28797	3.33548	3.43614	3.54511	3.65604	3.32997	3.53177
HDAC4	8.38318	8.70874	8.43019	8.34666	9.13919	8.27533	7.62293	8.41924	8.64477	8.57166	8.01603	9.08523	7.72862	7.69558	8.17819	7.10512	8.25907	8.34155	7.47463	8.46239	8.2885	7.90856	8.46713	8.78646	8.09749	8.12996	8.23929	8.03649	8.34157	8.14731	7.85503	7.52374	8.46701	8.43646	7.25065	8.44443	7.96058	8.63864	8.36328	7.98515	8.7256	8.44758	8.34178	8.09847	7.4428	8.25287	8.68287	8.59987	8.24276
HECTD2	3.82804	4.05318	4.22821	3.2764	3.06863	3.5268	3.17374	3.3373	3.41163	3.6983	3.56562	3.386	2.83945	3.15794	3.34857	2.813	2.54919	3.91969	3.08167	3.07361	3.89723	3.49956	3.34249	3.30846	2.58206	3.3104	3.30294	3.63819	3.62086	2.74443	2.38202	2.72905	4.21401	3.49333	2.55775	3.34553	3.54947	3.54765	3.34808	3.34458	3.64573	3.32467	3.32997	3.29298	3.06078	3.1514	3.19683	3.53396	3.71213
HMCN1	2.19587	2.10682	2.35031	2.23527	2.3294	2.19736	2.20735	2.16847	2.17589	2.5049	2.20384	2.31452	2.01719	2.60956	2.23208	2.1918	2.0922	2.36612	2.16755	2.20508	2.22241	2.21243	2.16652	2.11965	2.2415	2.28066	2.27221	2.22121	2.35469	2.58187	2.3229	2.0415	1.98162	2.0587	2.12744	2.36302	2.43034	2.35377	2.26592	2.22323	2.20838	2.21662	2.10697	2.08333	2.14432	2.08204	2.25772	2.14083	2.08623
HOXA2	2.60449	2.45648	2.65676	2.80281	2.63477	2.36657	2.65101	2.56474	2.49378	2.65797	2.42054	2.41264	2.34535	3.45822	2.73026	2.99807	2.41105	2.72132	2.89907	2.78949	2.5779	2.17757	2.28695	2.51661	2.55333	2.69164	2.80441	2.73501	2.31086	2.57773	2.44763	2.76819	2.36594	2.37003	2.89778	2.55284	2.70983	2.70331	2.51558	2.59388	2.46315	2.47495	2.45024	3.0105	2.49246	2.73436	2.54756	2.46535	2.43448
HOXA3	2.82007	2.94258	3.11755	3.0412	3.23611	3.04429	2.56624	3.07892	3.01451	2.73338	2.91096	2.84508	2.86212	3.27639	3.22233	2.69961	3.18505	2.86638	2.76277	3.10216	2.83787	3	2.70517	3.19796	3.11044	3.1401	2.928	2.68133	2.78571	2.92599	2.69266	2.87401	2.49827	2.89793	2.84533	2.92275	2.92071	2.99384	2.80254	2.82644	2.78724	2.86344	2.93811	2.88982	2.94977	2.93326	2.98646	2.92808	2.93056
HPR	4.58827	7.21295	6.73882	5.80925	6.54992	5.88785	6.69561	6.70034	6.35673	6.57906	6.78242	5.82673	7.21451	6.46636	6.82921	5.35864	5.56555	5.84528	8.84806	7.9049	6.51413	5.88043	4.87761	6.62593	6.75933	8.39239	4.63035	6.32764	7.08317	6.09711	6.07079	5.85656	7.29948	6.57866	5.85788	5.85101	6.42046	6.08299	6.67613	6.54565	6.18079	7.39769	6.79513	7.23311	6.13184	6.15483	6.2125	6.07753	5.48631
HRASLS	5.66412	4.06975	5.85989	3.58231	5.73976	4.60234	7.87466	5.08322	6.80866	5.60799	5.31159	4.39883	5.85758	6.42358	4.79624	4.51558	4.41993	6.66644	5.09913	5.37018	6.32096	6.69911	5.41697	6.14932	4.46853	6.81565	4.48156	4.73078	5.4323	4.66532	4.77188	4.63395	6.47414	5.54757	4.43896	4.38202	6.8573	4.89711	7.13742	4.96392	4.74941	4.73744	4.23669	4.16201	4.96019	6.90982	4.78377	4.84903	5.19088
HSPG2	4.24108	4.04156	3.78477	3.72316	3.71083	4.17586	4.02784	3.87189	3.82419	4.13414	3.89455	4.01396	4.5243	4.60035	4.00356	4.3875	4.64096	3.99021	4.18208	4.03649	4.07711	3.97418	3.96523	3.72938	4.19533	4.33693	4.09855	3.73096	3.77031	4.02087	4.32022	4.53153	3.86437	4.04129	4.2145	3.9798	4.03081	3.77756	4.31602	4.01054	3.93511	3.84105	4.03125	4.01888	4.1543	4.23444	4.00601	3.94539	3.82314
IFI27	5.17107	4.66335	4.32247	5.96958	4.44641	4.59211	5.15388	4.35668	4.50535	4.62875	5.15374	7.68605	5.22992	4.16406	5.76732	4.36707	4.58347	5.57386	4.54538	5.03952	6.16395	4.74389	4.30136	6.49618	4.41255	5.17895	4.66068	5.94525	4.34001	5.93544	4.50369	4.62941	5.04562	4.75008	4.41445	8.39555	4.51779	5.3774	4.89359	5.03719	4.56259	4.57709	5.08957	5.29262	4.40231	5.16852	4.38506	4.83246	4.76963
IGFBP7	2.55333	3.04659	3.11487	3.24097	2.90093	3.51151	2.94633	2.90903	4.00797	3.24251	3.33929	3.29802	3.13264	3.52886	3.39945	3.15469	4.33469	3.06421	2.86559	3.22813	3.16378	3.24549	3.49332	3.11606	3.24694	2.87638	3.04183	2.78792	3.13277	2.66354	2.98533	2.88392	3.46038	2.89211	2.82557	3.8623	3.12002	3.32855	3.1437	3.02155	2.94625	3.40382	3.10675	3.10197	3.04151	3.53761	2.92275	2.97943	2.82829
INPP4B	7.76055	7.50836	7.4743	7.53823	5.08763	7.26288	7.72912	7.81338	6.5014	7.70249	6.96618	6.72732	6.83535	7.30345	7.38115	6.78535	5.77169	7.44057	6.21844	6.98171	7.16182	7.61703	7.47896	6.12143	7.31292	6.80335	7.59543	7.83042	7.82815	7.02077	6.84465	6.51844	6.7713	7.34604	5.6477	6.55504	7.43056	8.63771	6.94288	7.96407	8.24338	7.42149	7.5279	6.55379	7.2586	7.08369	7.92254	7.25023	8.24647
ITGA2	2.43536	2.66584	2.57009	2.80398	2.81938	2.38545	3.38019	2.6488	2.79249	2.67982	2.72701	2.41567	2.54197	2.17039	2.6734	2.67901	2.49217	2.85243	2.72489	2.64803	2.71593	2.37519	2.51686	2.90994	2.50391	3.04738	2.45062	2.64369	3.18156	2.29957	2.59773	2.419	2.94257	2.62188	2.39613	2.54388	2.71959	2.50454	3.03965	2.70733	2.6294	2.64896	2.79778	2.35489	2.38387	2.8343	2.62074	2.43388	2.74696
ITGA9	3.82691	3.81806	4.11197	3.67423	3.62288	3.7071	3.50961	4.26182	3.22968	3.83196	3.58191	3.94759	3.24717	3.43037	3.72029	3.14803	3.57469	3.51501	4.02717	4.13595	3.90815	3.42277	4.51667	4.08431	3.49745	4.14465	3.59051	3.47509	3.41055	3.83805	3.74681	3.85173	4.55119	3.41061	3.5592	3.56819	3.45055	3.75811	3.58959	3.60772	3.64437	3.49687	3.5556	4.10119	3.33699	3.2583	4.01405	3.36997	3.79336
ITGB5	3.74271	2.76681	3.31579	2.46879	2.78777	2.73812	6.67548	3.5771	3.57913	4.03576	4.31218	2.551	2.9817	3.98414	2.52117	2.76117	2.59723	4.91181	2.52945	3.07941	2.5682	4.04197	4.19836	4.12624	2.65823	4.08503	2.549	3.19264	3.04643	2.58534	2.65271	2.50341	2.91496	3.57951	2.3715	2.64685	4.46841	2.68549	4.11713	2.80804	3.34035	3.00438	3.37771	2.80505	2.63464	4.1206	2.43428	3.04707	3.47533
KANK2	4.40589	3.8369	4.28873	3.96562	3.73293	3.86176	4.40321	4.82075	3.77828	4.24855	3.5466	4.00036	4.1184	4.15457	4.28857	4.02307	3.62312	3.92096	4.13757	4.02337	4.33693	3.86483	4.27085	3.90447	4.10481	4.04149	3.71348	3.83957	3.87037	3.97966	3.74771	3.84438	3.95038	4.07229	4.00321	3.9047	3.85081	3.71443	4.46168	3.99969	3.7261	4.01355	4.09129	3.91783	4.46857	4.24483	3.80664	4.09799	3.75557
KCNMA1	3.13245	2.71454	2.94847	3.16005	3.04815	2.57221	3.11203	2.95228	2.76965	2.61992	2.59542	3.08767	3.02932	3.29873	2.63673	3.30255	2.84173	2.91981	3.02398	2.88595	2.61133	2.53995	2.59624	2.83889	3.28888	2.92196	2.81414	3.20576	2.81479	3.13766	2.77851	3.18254	2.74554	2.70965	3.46255	2.89124	2.94068	2.77204	2.89949	3.00495	2.71825	2.73942	3.14878	2.9302	3.35283	2.88054	2.55209	2.85214	2.90252
KIAA1217	2.90994	2.66361	2.8612	2.88376	2.95623	2.76574	2.97573	2.69566	2.90838	2.60176	2.82467	2.86461	3.22322	3.16498	2.88532	3.3106	2.94359	2.71669	3.37081	2.6921	2.81966	2.95827	2.82779	2.75614	2.9154	3.0131	2.7851	2.92478	2.39181	2.68673	2.92931	2.90962	2.87408	2.82946	3.00499	2.56163	2.83624	3.02452	2.71189	2.87409	2.83222	2.93846	2.79467	2.76109	3.45362	2.68013	2.71477	2.80469	2.97943
LGMN	6.13551	6.65387	6.51474	6.42822	5.92955	7.21548	6.83579	6.53658	6.5909	6.71731	6.33332	6.41363	5.8812	5.90334	6.96948	5.56619	5.15401	6.14869	5.97341	5.95797	6.8437	6.37433	6.42903	6.30271	5.99066	6.19288	6.60808	6.50917	6.61174	4.41572	6.04461	5.65197	6.43486	6.29727	5.65129	6.03441	6.65606	6.60172	6.23514	6.35155	6.48491	6.50798	6.37465	6.47918	5.99757	6.77633	6.04201	6.25847	6.75116
LHFPL2	7.49896	7.23986	6.99878	6.59934	6.99805	6.56273	7.64052	7.20746	7.57851	6.5448	6.53736	7.35325	7.87696	7.28603	6.91755	6.37523	7.5392	6.28256	7.56046	7.99891	6.87516	6.70696	6.77946	7.04514	6.99388	7.45402	6.2788	7.56364	6.63727	7.55256	6.28231	7.15163	7.33927	7.26462	6.79424	6.31047	7.00971	6.63086	7.26725	7.02876	6.2243	6.59118	7.36809	7.50245	6.46434	7.29685	6.90018	6.80509	6.09318
LMCD1	4.94842	4.49258	4.53993	4.85259	4.59583	4.62917	4.86304	4.68888	4.6684	4.46727	4.35633	4.93846	4.19406	4.38192	4.68166	4.35005	3.76257	4.69443	3.64145	4.94531	4.30886	4.58765	4.44108	4.63548	4.6818	4.66653	4.79156	4.85955	4.69088	4.37243	4.43366	4.39671	4.85609	4.57709	4.38146	4.61122	4.61758	4.29184	5.08158	4.81213	5.10474	4.82651	4.72445	5.03929	4.26049	4.7638	4.56653	4.50126	4.42249
LMNA	6.15895	6.21334	6.20852	6.25878	6.15562	5.93166	7.79898	6.79852	6.18295	6.45031	6.55154	6.26878	6.66407	7.40353	5.97733	6.67669	6.4313	6.19997	7.37896	6.20342	6.01431	6.83235	6.21413	6.3732	6.90518	6.6928	6.03529	6.16731	6.19927	6.75689	6.25797	6.85556	6.68375	6.31673	6.81663	6.04082	6.49064	6.32833	6.76482	6.28327	6.03849	5.90571	6.27155	6.07583	6.58822	6.62132	5.6144	5.94641	6.79595
LMOD1	4.21164	3.92267	3.94584	4.44353	3.77799	3.92245	4.27661	4.04162	4.21764	3.85034	3.50556	3.93083	3.83647	3.89202	4.40218	3.96795	3.82284	3.77609	3.82977	4.28846	3.63	4.00481	3.93028	3.84872	4.09715	4.32167	3.96384	4.04227	3.94195	3.66704	3.85674	4.23056	4.11914	3.69242	4.23249	3.90939	4.02823	3.85881	4.16662	4.25047	3.76659	3.87382	4.16883	3.9523	3.78574	4.16929	3.80533	4.27325	3.54329
LOXL1	4.48476	4.39899	3.99578	4.64433	3.74057	4.09614	3.71623	4.21017	3.93425	4.16596	4.61752	4.24744	3.6071	3.57188	4.33983	3.70757	3.83156	3.48338	3.94427	3.64025	3.80865	3.50257	3.70873	3.84263	4.44027	3.92083	4.49342	3.99451	4.02084	4.19981	3.95309	3.98948	4.38062	4.02522	4.16583	3.33483	4.16532	3.70819	4.08219	4.43313	4.57379	3.55056	4.40367	3.76322	3.97704	3.85821	3.89956	4.46334	4.67729
LOXL2	4.27414	4.5289	4.29069	4.53911	4.42915	4.00111	3.92724	4.42497	4.10849	4.46063	4.49241	3.99716	3.79826	3.24401	4.63191	3.71591	3.46469	4.38556	3.35207	4.27554	3.97376	4.29373	4.69092	4.23743	4.22039	4.0219	4.18846	4.53139	4.33719	4.1213	3.80495	4.11378	4.50354	4.30722	4.29203	4.31472	3.93637	4.29644	3.76963	4.47123	4.43104	4.55247	4.04459	3.92927	4.25632	4.16017	3.85345	4.17101	4.17578
LPP	6.34544	5.35502	6.53754	6.59792	6.90211	6.6525	5.68319	6.31391	7.55205	5.20802	5.43926	5.72823	7.29577	3.20307	6.93021	6.55215	6.78526	5.4949	6.76194	6.95858	4.66757	4.09343	5.93184	6.46366	6.22869	6.17914	5.79299	6.78361	4.76336	6.84757	6.11245	6.56773	4.40163	6.76379	6.55123	7.83137	7.2167	4.54028	6.43935	7.0182	6.73698	6.82351	6.25633	6.46771	6.85663	6.08377	6.67928	6.89733	6.48835
LRRC17	2.48333	2.85144	2.95694	2.90644	3.16804	2.91031	2.83246	2.90017	2.7113	2.78415	2.90067	2.67453	2.77401	3.43057	2.8312	2.95223	3.18505	2.77215	2.5298	2.69748	2.71109	3.13354	2.60057	2.77548	3.07392	2.74246	3.07474	3.09987	2.8411	2.53074	2.72213	2.65685	2.85094	2.7024	2.52468	2.85392	2.59449	3.09285	2.75211	2.69228	2.87448	2.83305	2.86461	2.66144	2.82192	2.67832	2.92673	3.18689	3.20628
LTBP2	4.80206	4.91104	4.8511	5.10912	5.29039	4.84927	5.15519	4.99779	5.04188	4.80648	4.84744	5.07231	4.93093	4.89543	4.87102	4.96686	4.93382	5.11867	4.98431	5.09209	4.86317	5.01707	4.71801	4.93094	5.18397	4.95194	4.97871	4.90477	4.97401	5.22158	4.86333	4.91839	4.93143	5.0367	5.09218	4.98668	5.17905	4.60118	4.93665	4.86941	4.70791	4.7488	5.003	4.93817	4.8997	5.15948	4.90116	4.77299	4.8779
LY9	9.20894	8.63819	9.12354	8.47586	7.3773	9.02259	8.01846	8.90953	8.19676	8.82769	8.93968	8.49385	8.42364	8.34085	8.6384	9.03869	8.5604	8.66869	8.34847	8.46672	8.36701	9.04935	8.68925	7.28081	8.22178	8.4646	9.1476	8.84603	9.10112	8.92553	8.15824	8.40489	8.25702	8.45213	8.46582	8.73411	9.09854	8.99517	8.67779	8.85038	9.0623	8.66203	8.6876	8.3654	8.99141	8.66138	8.90105	8.70997	9.22303
MAD1L1	8.55435	7.82877	8.37251	8.15496	8.10447	8.39759	7.70805	8.78268	8.57716	7.9819	8.27404	8.2713	8.17352	7.39443	8.59719	8.8	8.4532	8.01677	7.90085	8.19597	7.78632	7.84951	8.30818	8.01593	8.29026	8.40202	8.22862	8.63601	8.3101	7.68243	8.20023	8.80901	8.11828	8.25853	8.7031	8.52938	8.61468	8.55548	8.63786	8.4527	8.73244	8.56356	8.48883	9.30768	8.52154	8.57911	8.04403	8.18572	8.54933
MAP1B	3.41553	3.31231	3.47226	3.48308	3.63948	3.31084	3.75548	3.34102	3.32978	3.29222	3.05649	3.33418	3.56582	3.72378	3.46286	3.72232	3.53834	3.1971	4.44361	3.35576	3.62502	3.33685	3.20705	3.19796	3.59664	3.73636	3.4855	3.46498	3.17031	3.786	3.43541	3.54604	3.29593	3.49827	3.73522	3.35631	3.35109	3.22725	3.37218	3.63849	3.45067	3.39915	3.57532	3.65328	3.65421	3.53802	3.46808	3.32919	3.23945
MAT2B	11.7577	11.813	11.5411	11.6588	11.3858	11.6574	11.0193	11.6681	11.3778	11.7943	11.6427	11.3193	11.4704	11.2594	11.689	11.7627	11.4351	11.6805	11.2933	11.5197	11.6177	11.7649	11.524	11.4231	11.1662	11.4948	11.5604	11.5551	11.5865	11.4417	11.599	11.6389	11.4547	11.6276	11.7269	11.3337	11.478	11.6843	11.6302	11.5675	11.7924	11.6564	11.787	11.5411	11.7444	11.6864	11.4586	11.6365	11.2032
MCC	4.27007	4.93975	4.31589	5.21476	3.87054	5.17817	3.29129	4.17865	4.41693	4.71833	5.23725	3.7181	2.97532	4.04388	5.28217	3.68396	2.99032	3.54605	2.97653	3.96408	4.18686	4.08042	4.30107	3.60208	3.62647	4.24621	5.16048	4.55114	4.31715	3.13218	3.65277	3.267	5.22877	5.3891	3.26305	3.2012	4.07168	3.83629	4.94503	3.76307	4.50218	4.74955	4.71388	3.98063	3.28516	4.13665	3.75787	4.91465	4.46523
MECOM	2.89448	2.82883	3.22659	3.57857	3.02621	2.96861	2.70616	2.94107	2.97918	3.01084	2.5937	3.03992	2.57847	2.69802	3.11556	2.78185	2.91715	2.67532	2.85236	2.74143	3.03211	2.72164	3.47302	3.20171	2.71452	3.17201	2.80088	2.86715	2.72315	2.6697	2.80204	2.61849	2.66224	2.68608	2.65263	2.86972	3.43642	2.77575	3.19885	3.09316	3.01931	3.93443	2.88656	3.06193	2.73688	3.17226	2.94628	2.56099	2.68762
MEIS2	3.49128	3.31147	3.71565	3.53945	4.32441	3.68273	3.40387	3.2619	3.26411	3.39403	3.15495	3.74456	3.12121	3.76329	3.55735	3.26189	3.06417	3.61817	3.34359	3.67615	3.2619	3.47495	3.42146	3.18824	3.04848	3.49398	3.64391	3.38666	3.49398	2.96813	3.18903	3.08241	3.48592	3.40819	3.48132	3.62584	3.35835	3.39883	3.31083	3.61203	3.53231	3.48433	3.66576	3.68517	3.43821	3.45292	3.36863	3.70188	3.36494
MICAL2	7.32032	7.41581	7.31427	7.07363	8.24346	6.86162	6.03437	7.4019	7.06799	7.06196	7.30977	7.22865	7.46334	6.99509	7.19454	7.17948	6.1948	7.10629	7.36589	7.24219	7.45937	6.76105	7.09139	7.53623	7.32137	7.49155	7.1836	6.9669	7.22728	7.29743	7.58412	7.32616	7.86938	7.46167	7.5302	7.14828	7.046	6.414	7.4663	7.07312	6.43111	7.22286	7.24354	7.3011	7.04404	7.33159	7.25781	7.13129	6.33673
MN1	3.20296	3.2226	3.07311	3.26197	3.3978	3.26773	2.9187	3.77502	3.35786	3.42053	3.2631	4.36609	2.71257	2.6434	3.21436	2.75931	3.19761	3.70021	2.92412	3.23773	3.40726	2.99487	3.86208	3.87093	3.21019	3.71019	3.92916	3.25908	3.0943	3.17281	2.89124	2.98861	3.61964	3.0582	2.9959	3.40161	3.5774	3.33199	3.63319	3.50316	3.23655	3.87374	3.07995	3.97077	2.77006	3.32059	3.67634	3.51954	3.23335
MRC2	6.41537	5.82813	5.99112	5.9612	6.27349	6.26062	6.78598	6.09413	6.31827	6.02206	5.92674	6.44688	6.06561	6.07417	6.28284	6.18816	5.98433	5.99122	6.09014	6.18471	6.14384	6.08047	6.22865	6.32049	6.53442	6.3996	6.32083	6.384	6.03908	6.10077	6.31007	6.26794	6.15685	6.30985	6.57072	6.14296	6.22159	6.15649	6.32718	6.40672	6.58704	5.77356	6.33887	6.41069	6.34157	6.24348	6.06033	6.37506	6.31642
MRGPRF	3.61404	3.40425	3.53267	3.47026	3.57303	3.57227	3.49182	3.51973	3.59972	3.64581	3.5827	4.01647	3.61324	3.72275	3.54023	3.40425	3.82891	3.59051	3.60959	3.36519	3.47096	3.49498	3.51527	3.35066	3.53874	3.44677	3.86611	3.56034	3.84967	3.4726	3.47206	3.34992	3.4936	3.38627	3.86704	3.63168	3.68893	3.49616	3.59936	3.36707	3.39839	3.39347	3.76142	3.3567	3.48273	3.54809	3.39623	3.52185	3.83337
MRVI1	6.30966	4.20484	6.35746	6.40373	8.75128	5.91149	6.35659	5.86646	6.13993	5.12675	5.61922	7.0435	4.31113	3.20921	6.68052	5.64915	6.06957	6.30232	7.89825	5.92079	4.11229	5.05743	6.79034	4.13837	7.22464	5.70833	5.67077	5.87162	5.18612	4.09653	5.59309	5.54018	6.23058	7.29127	5.26596	5.6136	5.44174	5.46713	6.85221	6.64621	4.96522	5.57679	5.15761	6.94875	5.36743	6.51363	5.38092	6.83496	5.20135
MSI2	7.10293	6.776	7.15499	6.62997	5.97001	7.36251	6.53594	6.925	6.826	6.91001	7.12903	4.44522	5.62986	4.85548	6.81935	6.38442	6.10725	6.88949	5.55784	6.77037	6.9407	7.14156	7.0739	6.15036	5.28803	6.71271	6.76252	7.09163	7.31286	5.50644	6.68321	6.70729	6.70792	7.11916	6.56188	6.74346	7.21575	7.42216	6.83921	6.7399	7.22326	7.14968	6.69609	6.66862	7.14163	6.63375	6.90392	7.03487	7.29466
MTSS1L	3.37947	2.99321	2.69759	3.01423	2.96559	2.91194	3.00398	3.19383	3.00315	2.63287	2.8399	2.91742	2.9047	3.78697	3.09492	3.09575	2.97043	2.94336	3.34101	2.9836	3.04219	2.77307	3.20354	2.95595	3.24909	2.92697	3.38725	3.16835	2.96364	3.45217	3.12447	3.05684	2.87546	3.07036	3.50436	3.06947	3.02793	2.78819	3.11433	3.26173	2.95303	3.2119	2.98455	3.1122	3.07362	3.25451	2.79199	2.80606	2.75399
MYH10	3.68856	3.5937	3.54087	3.88493	3.56002	3.70005	3.58782	3.93468	3.5462	3.51935	3.32064	3.9623	3.43988	3.59724	3.71481	3.46815	3.82619	3.64067	4.19608	3.72687	3.33423	3.44446	3.49028	3.48662	3.32717	3.8267	3.57299	3.6724	3.47792	3.52134	3.84223	3.74717	3.51121	3.42246	3.42173	3.62926	3.72238	3.62632	3.87499	3.37547	3.97455	3.67285	3.7862	3.35568	3.376	3.88562	3.43423	4.28577	3.6356
MYH11	3.88151	3.14971	3.11823	3.4044	3.46955	3.42379	3.28635	3.63945	3.16816	3.2639	3.37532	3.33906	3.18863	3.45858	3.58103	3.32928	3.18446	3.22737	3.41043	3.54878	3.23808	3.19389	3.26254	3.2148	3.25467	3.46788	3.87838	3.16678	3.27007	3.03799	3.52444	3.39133	3.3181	3.21631	3.23503	3.31154	3.27633	3.22548	3.33301	3.33464	3.47479	3.49421	3.62849	3.54291	3.54978	3.53032	3.34441	3.22644	3.42824
MYO10	3.94732	4.05579	3.65094	4.5185	3.66471	3.86848	3.97652	3.81696	3.63375	3.73051	3.57338	4.07521	3.78744	3.57889	3.84324	3.62791	3.18505	3.76026	3.71029	3.92203	4.16092	3.40953	3.77991	3.55908	2.97861	3.98414	3.91547	4.12859	3.61587	3.77908	3.7531	3.6043	3.65304	3.88099	3.24588	3.81861	3.74842	3.67835	3.65633	3.90591	3.88032	4.05935	3.71739	4.32523	3.27385	4.216	3.78057	3.77417	3.46973
MYO1B	4.72745	4.47968	4.56385	4.6572	4.79545	4.09015	4.83892	4.64702	4.49185	4.58253	4.47235	4.59204	4.76199	5.11659	4.78342	4.78903	4.61186	4.45193	4.51936	4.69688	4.59189	4.45525	4.38207	4.29289	4.86957	4.78081	4.38982	4.71741	4.54637	4.37991	4.52687	4.34378	4.13443	4.11567	4.82796	4.40765	4.79551	4.55167	4.96384	4.80756	4.53946	4.5808	4.60755	4.78946	4.86927	4.53164	4.54419	4.27658	4.49798
MYOCD	3.40539	3.32879	3.24889	3.61876	3.96655	3.60235	3.20101	3.64312	3.71298	3.63005	3.41446	3.82728	3.17171	3.99399	3.59854	3.45049	2.91964	3.12885	3.42811	3.52626	3.57447	3.12111	3.48661	3.6199	3.54168	3.6879	3.34297	3.22358	3.39095	3.22731	3.4204	3.40348	3.4166	3.68012	3.7869	3.63896	3.43213	3.19982	3.61231	3.62341	3.28572	3.4003	3.62993	4.03955	3.03892	3.60156	3.59377	3.56142	3.40272
NAV1	3.2045	3.46323	3.15535	3.84124	3.1951	3.6666	3.85446	3.16387	2.80962	3.243	2.56925	4.5742	3.65395	3.53333	3.30164	4.08461	4.6808	3.23124	4.98343	3.38487	3.04288	3.32365	3.35139	3.70093	4.80465	3.28535	3.45154	3.43962	3.41342	4.97554	4.35657	4.2142	3.23261	3.35558	3.94266	3.10776	3.09992	3.63847	3.37924	3.21918	3.15183	3.11114	3.56001	3.25379	3.56796	3.27108	4.43636	3.31087	3.53333
NAV2	3.086	3.25636	3.14294	3.06701	2.95545	2.93499	3.29184	3.03107	2.86409	2.97697	3.15104	2.90699	2.91498	3.26353	2.88228	2.71846	2.72352	3.08239	2.99681	2.86861	3.10609	3.07465	3.09509	2.93101	2.79609	3.00062	2.97078	2.96047	3.25701	3.03475	2.7426	2.76418	3.00244	2.9356	2.95761	2.82702	3.1806	3.28982	3.40292	2.88833	3.18441	3.00192	2.81066	2.93785	2.98744	2.8937	2.66232	3.18968	2.85518
NEURL1B	4.25134	4.06706	4.60053	4.46782	4.50005	4.55323	4.82067	4.45438	4.35175	4.2854	3.88248	4.14609	4.37109	4.51392	4.55293	4.33329	4.18776	4.48787	3.6413	4.14807	4.03102	4.03649	4.90109	3.91224	4.31619	4.51776	4.11249	3.95993	4.72178	3.69486	4.40962	4.10233	4.12381	4.0898	4.63382	3.60648	4.80989	4.42142	4.6564	4.23925	4.05229	4.53267	4.03114	4.57297	3.9434	4.60296	4.01316	3.7895	3.99138
NFIX	4.37971	4.36002	4.52474	4.72407	4.53729	4.48658	4.26299	4.47485	4.57722	4.6523	4.55466	4.97458	4.60306	4.48535	4.46267	4.58404	4.3768	4.65354	4.15718	4.6537	4.51597	4.16072	4.31944	4.45246	4.39115	4.46324	4.89032	4.29914	4.4026	4.97554	4.39471	4.35741	4.38	4.57294	4.47886	4.33243	4.49885	4.47369	4.61736	4.76333	4.26759	4.40951	5.22522	4.359	4.5943	4.47526	4.58116	4.74788	4.89506
NIN	6.69924	6.63465	6.34012	5.87633	7.73868	6.20525	5.47821	6.15317	6.56056	6.26875	6.36472	5.17982	6.2232	6.16652	6.17265	6.612	5.87785	6.49073	6.20704	6.54503	6.11137	6.11316	6.5052	5.9547	6.01427	6.33625	5.96626	6.20463	6.19484	5.85318	7.17963	7.26778	5.91259	6.11465	6.86322	6.28276	6.38522	5.98359	6.00793	6.23771	6.19982	6.51733	6.19194	6.32375	7.11232	6.22417	6.23889	6.35619	5.93875
NPR1	4.2401	3.96195	4.04263	4.22271	4.28133	3.97008	4.90457	4.26835	3.97328	3.95849	4.06679	4.29993	4.54084	4.85601	4.27223	4.52111	4.31931	3.78731	4.84956	4.12208	3.96329	3.98879	3.85364	4.1654	4.58562	4.22149	4.05587	4.04777	3.88885	4.43534	4.38457	4.28622	3.93854	4.18254	4.45948	3.8988	4.0827	4.08231	4.31911	4.22003	4.01817	4.0413	4.13724	4.11467	4.63717	4.38278	4.12734	4.12735	4.13489
NR2F2	2.87769	3.00051	3.11416	2.93339	3.31974	3.02616	3.18226	3.04177	2.77735	2.84836	2.86357	3.25885	3.33933	3.12629	3.04227	2.83396	3.01091	2.99642	3.03548	3.08094	2.77071	3.15905	2.92727	3.14265	2.91532	3.0942	3.33933	2.92192	3.13307	2.98132	2.93652	3.04946	2.75987	3.11797	3.05015	3.06012	3.09534	3.08958	2.9434	2.96992	2.97972	3.07864	3.06487	3.05555	2.96033	2.96502	2.75952	3.04523	3.11813
NTRK3	3.11562	2.92779	3.29317	3.24203	3.45056	3.06034	3.20174	3.09702	3.28405	2.91492	3.0303	3.22448	3.09845	3.554	3.11244	3.24757	3.05892	2.98258	3.46782	2.99649	2.93295	3.14681	3.15977	3.10489	3.39274	3.19653	2.98565	2.98601	2.61316	2.98132	3.15431	3.24068	3.31633	3.14344	3.38439	2.76131	3.2448	2.90931	3.41489	2.94167	3.08261	3.07163	3.15063	3.11373	3.22892	3.33564	3.01015	2.87838	3.31487
NUAK1	4.53011	5.43515	4.61651	5.17677	4.36521	5.64084	6.47975	4.79788	5.48957	6.87653	5.70219	4.72502	5.59529	4.22439	6.83347	7.13374	5.59529	6.10465	5.07049	5.71411	4.61066	4.99085	5.92059	3.60425	5.14926	4.55157	4.97383	6.20773	4.47446	4.38326	7.27182	4.10233	4.42446	4.78729	6.0832	7.2477	5.61825	4.36155	5.30534	4.69923	4.53111	5.64321	4.70765	4.96087	4.30024	5.14783	4.57832	5.48188	4.95662
NXN	4.0074	4.0099	4.14484	4.1987	3.71022	3.94107	4.92922	4.16924	3.98757	3.97284	3.75648	3.94067	4.05731	5.06097	4.08723	4.04091	3.87811	4.23626	3.92477	4.03649	3.81466	4.0593	4.1697	4.03753	4.25772	4.42381	4.21817	4.43125	3.9487	3.92071	3.91821	4.31143	4.25986	4.17012	4.41496	3.86632	4.20191	3.46248	4.65508	3.9845	4.19316	3.8985	4.27251	3.81609	4.44947	4.15529	3.69502	3.84603	3.68685
OLFML2B	4.63816	4.44008	4.55354	5.40666	4.68471	4.2999	4.67164	4.20855	4.62529	4.52955	4.62611	5.05875	4.49593	5.2094	4.96399	4.6665	4.29796	4.77725	4.47159	5.1513	4.85132	4.27134	5.26798	4.9208	4.97519	5.08871	4.87959	4.94473	4.40095	4.34908	4.87464	4.74933	5.4204	4.82277	4.97943	5.16183	4.51339	4.14669	4.42809	4.64014	4.714	4.30206	4.41403	4.70854	4.39253	5.08487	4.18216	4.66278	4.48644
OLFML3	3.40985	3.14492	3.41041	3.58902	3.60403	3.19493	3.45556	3.13019	3.29888	2.79492	2.87423	3.22424	3.37817	3.46082	3.10887	3.40158	2.76299	2.98258	3.47079	3.6217	3.15821	3.27324	3.07688	3.44378	3.36799	3.40589	3.31155	3.09633	3.3547	3.23754	3.47206	3.31716	3.25854	3.01797	3.40193	3.21478	3.27615	3.19006	3.07538	3.03484	3.18811	3.26339	2.97748	3.45791	3.48382	3.10212	2.83594	3.30468	3.39736
OSR1	2.28999	2.49705	2.3966	2.36514	2.77851	2.43205	2.43938	2.42972	2.48476	2.25633	2.49943	2.39316	2.65158	2.66565	2.5839	2.53814	2.762	2.38218	2.54329	2.60669	2.30536	2.45076	2.52409	2.25369	2.63401	2.68247	2.35294	2.55293	2.32748	2.79549	2.60718	2.57949	2.25365	2.54599	2.55045	2.49085	2.63674	2.43069	2.53089	2.53982	2.45759	2.51093	2.52597	2.42995	2.71659	2.66391	2.50613	2.45214	2.26994
PAQR5	2.50965	2.52124	2.56794	2.63643	3.01031	2.6376	2.27897	2.43526	2.56371	2.45781	2.53348	2.69869	2.80089	2.86193	2.62063	2.69348	2.9019	2.75188	2.53936	2.61119	2.73364	2.63043	2.60469	2.54914	2.45438	2.61321	2.82984	2.6601	2.48244	2.6493	2.61583	2.76418	2.63802	2.5635	3.13071	2.51935	2.60258	2.52445	2.60758	2.50229	2.4778	2.44176	2.68653	2.46651	2.53686	2.65683	2.73555	2.9761	2.56255
PBX1	3.31168	3.36821	4.30938	3.23942	3.76678	3.59988	6.1762	4.40168	4.43961	4.86504	5.14679	3.4173	5.46551	5.32053	3.43464	3.98201	4.00291	4.72775	4.17816	3.68599	4.294	5.55466	5.40523	4.21621	4.39945	4.29736	3.49646	3.76077	4.62543	4.04997	3.74265	3.88811	4.99396	4.43569	4.76035	2.99242	5.22123	3.49395	4.74332	3.40105	3.67552	3.73608	3.91081	3.06654	3.73109	4.46945	3.10519	3.51688	4.78838
PDE4D	5.91535	5.71691	6.3184	5.89315	5.58219	7.17179	6.69157	5.95884	6.3007	7.86465	6.21739	5.88427	5.93532	5.22739	6.26426	6.22436	6.46611	7.78014	4.74836	6.48106	7.07012	5.84198	7.3764	6.0892	4.7799	5.91276	6.64747	5.96183	6.57129	5.05877	6.14532	5.29846	6.43908	6.89392	5.11836	7.25781	6.37271	5.93728	6.38664	5.71159	7.14288	6.86082	6.06232	5.59463	6.20764	5.665	5.43796	5.95583	6.03709
PDE7A	7.14043	6.96593	7.02476	6.72416	6.74687	7.04522	5.44266	7.19818	6.89809	7.47749	6.89772	4.24609	6.13013	3.3045	7.01043	7.60175	7.32915	6.56149	7.00167	6.84089	6.36029	7.24762	7.44952	6.23414	6.44204	6.82416	6.30161	7.05807	7.2358	6.50024	7.36727	7.48006	5.6198	6.97638	7.41439	7.15936	6.95809	7.58736	6.35612	7.18034	7.55666	6.78418	6.7488	6.83938	8.30974	6.86156	6.98383	6.9887	6.73083
PDE8B	3.60218	3.60456	4.14871	4.20688	4.24936	4.19577	3.75213	3.91915	4.02729	4.21256	3.38438	5.13541	3.85297	4.31319	4.22449	3.67803	3.79106	3.56131	3.63233	3.49841	3.89379	3.82414	4.75972	4.41466	4.32045	4.00702	4.35703	4.09365	3.96046	3.45268	3.94332	4.03457	3.80818	3.67228	4.01008	3.80557	4.51832	3.61469	4.26104	3.91298	3.91494	4.08963	3.83805	4.48744	4.21104	4.55855	3.89632	4.12099	3.93094
PDGFD	7.29226	6.86951	7.21028	6.8544	6.67394	7.35648	6.67335	6.59188	7.68975	7.8087	8.02826	6.65408	8.12781	5.23711	7.14027	8.65289	8.37506	7.85372	6.45186	6.98592	7.1256	7.16535	7.24378	6.24115	6.70367	6.84265	6.91511	7.04222	6.30788	5.83138	7.48645	6.40643	6.57298	7.01339	7.31198	7.91576	6.67107	5.79388	6.66077	6.18612	6.52553	7.46205	5.84484	6.18929	6.77457	7.36107	5.59901	6.32507	5.29287
PDGFRA	2.50888	2.47976	2.87707	2.59065	2.59624	2.14433	2.80184	2.34509	2.55522	2.64155	2.83477	2.35304	2.89068	3.17833	2.75225	3.01527	2.77364	2.72472	2.38996	2.73158	2.69393	2.94476	2.53882	2.50261	2.62915	2.67935	2.60237	2.69268	2.793	2.91338	2.33051	2.69209	2.75416	2.36893	2.88377	2.53547	2.88357	2.64213	3.31494	2.58802	2.34477	2.51767	2.76542	2.60409	2.79985	2.79606	2.5489	2.28118	2.46684
PDGFRL	3.88181	3.64617	3.39774	3.72947	3.4417	3.80236	3.85728	3.62241	3.11202	3.31624	3.2931	3.54287	3.56355	4.01399	4.00591	3.70748	3.40924	3.62241	3.84193	3.46662	3.55314	3.5477	3.43757	3.19796	3.50346	3.51244	3.72874	3.22622	3.25507	3.76113	3.91648	3.71097	3.61079	3.45226	3.55497	3.37779	3.10337	3.65013	3.80373	3.52653	3.43502	3.39205	3.5742	3.43812	3.82498	3.86773	3.39477	3.54279	3.21314
PDLIM7	4.23381	3.8786	3.90951	4.33313	5.89075	3.96652	4.14593	4.09496	3.99511	3.84768	4.18095	3.69891	4.98311	5.23495	3.89884	4.97447	4.9283	3.66717	4.88838	3.91445	4.13808	3.73704	3.8195	4.14243	5.50732	4.2493	3.6082	3.72579	3.74669	5.24789	5.48327	5.65305	4.14013	3.77551	5.61932	3.57462	4.47487	3.45132	4.25998	4.11636	3.77423	3.9822	3.86289	4.2222	5.0817	3.93586	3.78797	4.05648	3.76755
PIP4K2A	7.37008	7.40745	7.48914	7.2401	7.11771	7.73743	8.00653	7.49781	7.5989	7.75272	8.04143	6.39654	7.54725	6.97009	7.33914	8.28806	8.2363	8.08906	7.5532	7.49497	7.95668	7.4106	7.72644	6.96307	7.29934	7.33601	7.38668	7.52801	7.80644	7.44263	7.92731	7.37665	7.4467	7.50968	7.96054	7.66702	7.53188	7.51565	7.44861	7.219	7.51378	7.77161	7.38298	7.36882	7.81503	7.82318	7.46422	7.36796	7.71783
PITPNC1	8.79446	8.7353	8.9452	8.65956	8.72035	9.05146	8.66022	8.68027	8.79396	9.21584	9.21076	8.37947	9.37801	9.48076	8.91048	9.58581	10.2587	8.81458	9.08442	8.70777	8.73078	9.25775	8.87365	8.53675	9.29505	8.8759	8.9128	8.81937	8.87683	9.20319	9.01841	8.92977	8.71922	8.74827	9.08917	9.01962	8.78446	8.8365	8.77259	8.67412	8.73414	9.06531	8.63114	8.69705	9.31825	8.76685	8.6616	8.96128	9.20436
PKD2	6.61923	6.94569	6.55337	6.8619	6.11472	6.6437	6.29023	6.52001	6.71828	6.87786	7.26561	7.30781	5.83242	6.67658	6.74611	5.89893	6.19753	6.99961	5.68816	6.47178	7.03613	7.0751	6.58184	7.03961	5.9742	6.66878	6.65866	6.93861	6.86635	6.40164	6.31302	6.26511	7.35423	6.7786	6.20027	6.87533	6.63206	6.81456	6.59395	6.6889	6.50701	6.84446	6.57896	6.72544	6.04063	6.53893	6.71713	6.46471	6.65855
PKNOX2	2.5141	2.52124	2.71881	2.55009	2.9292	2.52315	3.25115	2.796	2.5902	2.50208	2.55905	2.63647	2.52575	3.1509	2.46638	2.95551	2.77503	2.34668	2.62964	2.78802	2.60831	2.67661	2.57071	2.47341	3.04352	2.85416	2.73137	2.65915	2.28595	2.67319	2.64166	3.12636	2.57197	2.49739	2.61846	2.71801	2.55644	2.27502	2.68019	2.5749	2.42932	2.5957	2.67527	2.55817	3.05911	2.64643	2.46905	2.33621	2.5127
PLAT	2.81678	2.97856	2.67219	2.68266	2.652	2.76089	2.92436	2.98683	2.86771	2.54729	2.656	2.69085	2.62109	3.10604	2.78003	2.95625	2.69886	2.5226	3.04521	2.64769	2.73793	3.07202	2.80358	2.6489	2.75327	3.05572	2.79564	2.73132	2.75935	2.7972	2.68436	2.81855	2.82967	2.78748	2.95771	2.70432	2.96967	2.77966	2.70694	2.75964	2.91844	2.76209	2.80605	2.86962	2.75847	2.81053	2.71891	2.78351	3.0038
PLK2	3.32899	4.10233	4.07299	3.82171	4.8141	3.91261	3.32388	3.74017	5.86365	3.83483	3.81721	4.06232	3.15864	3.95025	3.91584	3.15348	3.32808	4.86795	3.65498	3.5785	3.72033	3.42091	3.89578	3.16171	2.89208	3.64616	3.46097	3.77095	3.45371	3.07589	3.24268	2.76418	3.70836	3.56823	3.32431	4.54461	4.75909	3.67855	3.78219	3.72689	3.83105	5.88552	3.79328	3.79196	3.18629	3.8173	3.26546	5.04861	3.46632
PMEPA1	4.06532	4.96271	5.04433	4.80435	4.83943	5.46118	5.23586	5.29627	5.53286	5.61332	4.74321	4.77138	4.58765	4.34574	5.18387	4.2509	3.77564	4.38599	4.6583	4.77382	5.36161	4.70714	5.26602	4.89695	4.4385	4.76467	5.10932	4.74758	5.3693	4.62129	4.6003	4.45975	4.56642	4.96321	4.36744	4.57169	5.30377	5.11186	5.28537	4.8792	4.89047	5.36448	4.956	5.19036	5.13874	4.85356	4.97674	5.29393	4.82926
PMP22	3.93018	3.7559	3.75484	4.16955	4.33177	4.17458	4.54275	4.26176	3.95961	3.90453	3.97548	4.01412	4.05136	4.96255	3.72999	4.19519	4.12107	3.95244	4.12293	3.88928	3.77294	3.86903	3.77224	4.1175	4.18168	3.97833	3.96596	3.89693	4.09863	4.06668	4.22888	4.12676	4.06659	3.94236	4.141	3.74147	3.78849	3.76941	4.37329	3.8672	3.82995	3.9232	4.02686	4.01246	4.14453	3.84256	3.64926	4.22257	3.83893
PPP1R12B	3.02738	3.18304	2.56769	2.89213	4.05347	3.36067	3.57984	3.04738	2.98453	3.63051	3.1395	4.59204	3.15382	2.57489	2.86911	3.15594	5.28761	3.65621	3.46074	2.99698	3.94129	3.58057	2.98398	3.19796	2.70843	3.15241	2.79914	2.60043	3.34638	4.60615	3.1989	3.57615	3.26919	3.39514	3.03987	3.25364	2.75733	3.57958	3.24314	3.15869	3.28075	3.06694	3.27061	3.23833	3.16011	3.22568	4.23059	3.25198	4.68871
PRDM16	2.72056	2.82135	2.82287	2.91669	2.6152	2.76512	2.78622	2.97684	2.70309	2.73582	2.91302	2.7533	2.6434	3.20467	3.05636	2.51135	2.86244	2.8493	3.39	2.61907	2.97698	2.73808	2.89157	3.14288	2.73202	2.65592	3.08823	2.95614	2.58653	2.86942	2.67324	2.80267	2.62445	2.58532	2.64386	2.62387	2.77348	2.7885	2.50198	2.87948	2.63608	2.61699	2.7794	2.63039	2.64783	2.83923	2.68904	2.53835	2.82671
PRDM6	5.57145	5.50556	5.75122	5.88018	6.0951	5.46691	5.38715	5.86907	5.68335	5.58902	5.41352	5.86998	5.65387	6.20792	5.8447	5.71714	5.26223	5.83581	5.45098	5.62825	5.53264	5.50384	5.48622	5.36934	5.88888	6.09149	5.81384	5.81714	5.38643	5.70251	5.69379	5.70914	5.61132	5.56964	5.82442	5.34199	5.39485	5.48074	6.14594	6.01442	5.55899	5.86931	5.89857	5.7601	5.68696	5.6011	5.74565	5.69388	5.47983
PRKCB	7.01219	8.35712	7.36342	7.92371	8.29732	8.82753	8.21493	8.12334	8.47926	8.04405	8.20772	9.38988	8.76434	5.43173	7.98299	8.59458	9.19116	8.91485	8.39243	8.1186	8.92907	8.10463	8.91956	8.37402	8.52678	6.96246	7.76523	8.06396	8.9728	9.4649	8.58907	9.04911	7.85632	8.80456	8.49153	8.55632	8.66076	8.68271	7.72949	8.00963	7.81922	8.03211	7.03254	7.97739	8.39173	7.79019	9.00457	8.4655	9.14399
PRKCH	8.61049	8.48699	8.37935	8.43081	7.88297	8.68894	7.56427	8.14537	8.62825	8.76204	8.84808	5.67482	9.51498	7.85546	8.45801	10.0137	9.41159	8.85793	8.97469	8.4675	7.96336	8.57563	8.75335	7.55549	8.65769	8.16097	8.24973	8.50366	8.60575	8.20832	9.33757	9.24439	7.25789	8.52006	9.72821	8.92717	8.32631	8.43197	8.09416	8.19441	8.66571	8.52749	8.21918	8.04932	9.53411	8.51019	7.96985	8.41975	7.83002
PROS1	5.89119	5.57791	7.09119	5.05833	5.7318	5.11257	9.20018	7.18691	7.0829	7.11916	6.72769	5.08926	8.38895	7.19119	4.92225	6.88062	6.96572	7.02396	8.05835	5.86717	6.59292	7.24253	6.75102	7.07667	6.14826	7.58483	5.07076	5.44601	6.9336	6.36961	5.8527	6.02874	7.01023	6.76364	5.72193	5.07932	7.526	5.60227	8.00634	5.87638	5.9856	5.33707	6.78611	4.82114	5.93338	7.27113	4.94394	5.35925	6.37467
PRR5L	7.70919	7.93265	7.60464	7.75341	7.2357	7.91748	6.76068	7.50641	7.89685	8.23998	8.11552	7.44229	8.02598	6.49368	7.78334	8.65213	8.08135	8.27597	6.85728	7.25377	7.72255	7.5372	8.16702	7.34134	7.39719	6.96399	7.44861	7.39169	7.04342	6.71557	8.16179	7.04683	7.35879	7.57239	8.19189	8.26729	7.29259	7.08926	7.30772	6.86297	7.41677	8.02548	7.29751	7.58745	7.27652	7.583	6.4825	7.36246	5.93128
PRRX1	2.38524	2.27484	2.2452	2.23015	2.38108	2.08712	2.43264	2.43217	2.36612	2.29273	2.40448	2.26911	2.21261	2.69578	2.26755	2.24629	2.44026	2.30584	2.54105	2.15418	2.08979	2.15518	2.38468	2.31056	2.28893	2.32365	2.34292	2.1745	2.15093	2.07832	2.16393	2.15602	2.38578	2.35958	2.19798	2.06194	2.36893	2.30274	2.20481	2.3631	2.3252	2.45099	2.35258	2.21746	2.32879	2.2652	2.20003	2.27257	2.24945
PTGFRN	4.42641	4.0806	3.77926	3.37999	3.19936	3.9796	3.49275	3.93606	3.46505	3.57048	3.73771	4.50262	3.30228	3.70172	3.63469	3.22994	2.75433	3.62548	3.22235	3.19088	4.18186	4.0289	3.4703	3.67525	3.3323	3.29781	4.06139	3.05992	3.70061	4.20052	3.58806	3.18215	3.9345	3.66601	3.18758	3.4173	3.50104	3.64898	4.27482	3.39372	3.46393	3.73296	3.83732	3.51025	3.44925	4.49318	3.67608	3.95324	4.12879
PTK2	4.95884	5.29021	5.64377	4.80146	4.43876	4.85036	5.43606	4.85367	4.92317	5.87446	5.71411	4.15609	5.67609	4.81194	5.24527	5.57207	5.02453	5.35595	6.17801	4.85412	4.97089	5.88479	5.63978	5.11828	4.98029	5.47683	4.39369	5.08735	4.97454	5.03542	5.16026	5.84785	4.64063	5.38055	5.4028	5.12357	5.1596	5.1898	5.56808	4.78206	4.95697	4.55052	5.0287	5.23298	5.5488	5.30023	4.60686	5.21757	4.94243
PXDN	3.79766	3.6735	3.40294	3.43014	4.00983	3.74457	3.88097	3.85257	3.74139	3.55414	3.42052	3.83713	3.99666	3.53343	3.96863	4.06285	3.71236	3.7073	4.35225	3.50045	3.85487	3.71655	3.64744	3.46999	3.91524	3.61154	3.31673	3.58672	3.63025	3.94907	4.17158	3.89423	3.65399	3.31329	3.84752	3.35252	3.36072	4.06969	3.87352	4.13957	3.4603	3.23241	3.70981	4.05838	3.8624	3.64864	3.50905	3.95611	3.19069
RAP1GAP2	9.37268	9.27447	9.2486	9.78153	10.168	9.64791	8.20877	9.14817	9.85402	9.53601	9.03485	9.98875	9.87569	8.80612	9.41214	9.67015	9.17136	9.92261	8.95195	9.32206	9.41827	9.24987	9.98737	9.75759	9.14943	9.21558	9.37798	9.30768	9.25544	8.9773	9.54086	9.10455	9.33689	9.54391	9.38297	10.0818	9.72749	8.96935	9.22297	9.29786	9.33095	9.4517	9.32674	9.49421	8.98904	9.28744	9.32855	9.3355	9.12798
RAPGEF5	3.51392	3.37214	3.06524	3.25823	3.20461	3.22874	3.40831	3.19604	2.98316	3.33469	3.57383	3.39001	3.38635	4.58784	3.12975	3.45145	3.26496	3.26448	3.92477	2.97878	3.54759	3.083	3.13597	3.48197	3.46313	3.54428	3.27297	3.67985	3.15863	3.28797	3.25963	3.46901	3.03396	3.3533	3.04136	3.19339	3.14853	3.21378	3.28679	3.42235	3.16434	3.28386	3.23817	3.33253	3.41789	3.31931	3.06424	3.34394	3.29009
RBM20	2.52783	2.30656	2.16725	2.24007	2.39465	2.40394	2.52435	2.57924	2.54218	2.5929	2.19799	2.60313	2.22815	2.04368	2.51112	2.46336	2.29275	2.64235	2.55838	2.46572	2.27021	2.57996	2.53865	2.40032	2.25102	2.30752	2.61115	2.43135	2.55947	2.37196	2.25849	2.49124	2.45716	2.36649	2.1009	2.39079	2.46974	2.48401	2.73631	2.60052	2.57557	2.37293	2.479	2.32933	2.25819	2.41418	2.28031	2.43891	2.59234
RBMS3	2.55927	2.62518	2.78088	2.65488	2.52134	2.52732	2.57902	2.58341	2.62108	2.61041	2.41948	2.45245	2.38783	2.64626	2.65488	2.47078	2.27786	2.43782	2.61412	2.77563	2.60189	2.47926	2.46877	2.49628	2.48823	2.40487	2.46843	2.92813	2.69138	2.6627	2.41659	2.3278	2.54856	2.44452	2.41232	2.51598	2.39209	2.53238	2.76054	2.71075	2.58941	2.81885	2.60778	2.72781	2.44964	2.52811	2.37623	2.47866	2.69991
RGS5	3.69477	3.42756	3.38144	3.58031	3.44181	3.39545	3.94195	3.66782	3.44877	3.3258	3.4745	3.40294	3.54289	4.15457	3.46953	3.6356	3.42958	3.55499	3.6924	3.54526	3.23636	3.58135	3.46836	3.31522	4.09715	3.6399	3.54526	3.67697	3.46409	3.58297	3.25087	3.836	3.49176	3.53076	3.63362	3.34694	3.26371	3.44877	3.46626	3.70578	3.45792	3.44909	3.9434	3.59742	3.45505	3.64281	3.41316	3.14194	3.48288
RGS5	3.69477	3.42756	3.38144	3.58031	3.44181	3.39545	3.94195	3.66782	3.44877	3.3258	3.4745	3.40294	3.54289	4.15457	3.46953	3.6356	3.42958	3.55499	3.6924	3.54526	3.23636	3.58135	3.46836	3.31522	4.09715	3.6399	3.54526	3.67697	3.46409	3.58297	3.25087	3.836	3.49176	3.53076	3.63362	3.34694	3.26371	3.44877	3.46626	3.70578	3.45792	3.44909	3.9434	3.59742	3.45505	3.64281	3.41316	3.14194	3.48288
ROR1	3.67915	3.65133	3.96935	3.71459	3.97552	3.5016	3.59921	3.48502	3.73329	3.71382	3.6287	3.80175	3.60615	3.48726	3.72755	3.7295	3.56794	3.33526	3.57104	3.52228	3.6627	3.53402	3.83412	3.59525	3.28006	3.74833	3.50774	3.6724	3.4407	4.19774	3.37094	3.34771	3.80466	3.62811	4.09874	3.77316	3.60716	3.4498	4.03988	3.46589	3.63494	3.64809	3.95503	3.5882	3.63805	3.4985	3.67267	3.925	3.10918
RORA	6.64423	6.86662	6.86373	6.40101	5.86717	7.46185	6.35659	6.99947	6.90741	7.48367	7.31018	5.49762	7.08231	5.2039	7.07014	8.07881	9.50241	7.80313	7.04395	6.79474	7.21133	6.7055	7.56877	5.87565	6.40082	5.56408	6.13808	7.16684	7.41708	8.06294	7.87399	7.11958	5.67509	7.15814	7.6985	8.04598	6.79674	7.77049	6.33797	6.70752	7.42096	6.93456	6.14558	6.0688	7.53593	6.81701	7.26678	6.60568	7.35745
SEMA5A	5.05277	4.82909	5.14037	5.36665	5.51926	5.31793	5.39917	4.89521	5.50102	4.98118	4.95557	5.6375	5.10444	5.58764	5.16233	5.57098	5.29107	4.98256	5.04953	5.20307	4.92665	4.98392	5.51334	5.12873	5.55683	5.44861	5.23241	5.22007	5.18911	4.79932	5.17613	5.23297	5.07238	5.36144	5.19976	4.65761	5.40737	4.96759	5.13865	5.38506	5.48299	5.28748	5.61755	5.31277	5.28162	5.33276	5.25045	5.4557	4.928
SEPT9	6.65362	7.7349	6.99497	6.94244	6.40786	7.1233	6.01968	6.92327	6.01898	7.33497	7.62328	6.15191	6.70707	6.53111	6.58096	6.80402	6.51984	7.33755	6.72238	6.55215	7.45853	7.63588	7.68896	6.93174	6.87538	6.71949	7.56273	6.97175	7.55711	4.9272	7.00867	6.71619	6.77604	6.89393	7.54468	6.58618	6.67458	7.71329	6.88877	6.57638	6.72924	7.08311	7.05028	6.89847	6.86002	6.8829	7.11155	6.63281	7.86669
SFRP1	3.42869	3.61964	3.60926	3.55571	3.75377	3.61002	4.0159	3.33588	3.62954	3.24748	3.41206	3.6147	3.54124	3.29602	3.52332	3.67795	3.29554	3.71581	3.4078	3.5675	3.3582	3.71648	3.57059	3.33206	3.67127	3.80347	3.51093	3.43766	3.31647	3.03436	3.37697	3.58711	3.5915	3.43258	3.73282	3.53473	3.43229	3.38193	3.90256	3.55775	3.47059	4.00981	3.67622	3.49928	3.69156	3.48483	3.43217	3.54086	3.41206
SFRP4	2.36247	2.35619	2.57436	2.58818	2.56105	2.6391	2.49152	2.53543	2.50699	2.46397	2.70161	2.72088	2.69745	2.73218	2.62291	2.68709	2.38606	2.71002	2.54642	2.58036	2.33335	2.34437	2.68424	2.43488	2.44763	2.52782	2.38323	2.39325	2.35129	2.38387	2.37027	2.4931	2.53974	2.55553	2.81758	2.60108	2.4952	2.40533	2.44196	2.61422	2.55729	2.55585	2.79945	2.50481	2.3899	2.64084	2.46212	2.43886	2.34965
SH3BGR	4.36781	4.12042	4.65328	4.2143	4.56157	4.84221	4.1365	4.39174	4.58362	4.62039	4.68488	4.6481	3.98024	4.1023	4.50702	4.02327	4.13202	4.32275	3.97198	4.33309	4.38867	4.56574	4.34133	4.04158	4.45933	4.37062	4.50903	4.22429	4.55421	4.10011	3.70842	4.05834	4.33935	4.10959	3.90775	4.15099	4.55375	4.38204	4.71466	4.47638	4.49467	4.61207	4.47231	4.47343	4.04233	4.5006	4.17339	4.42721	4.27582
SH3PXD2A	6.34688	7.23879	6.65792	7.0916	6.09674	6.94429	6.8887	6.66515	6.40296	7.03679	6.47441	6.34551	6.26834	6.67658	6.62509	6.47189	6.49585	6.68536	6.02516	6.5858	6.735	6.79635	6.73929	6.4723	6.60355	7.14497	6.28903	6.63008	6.93367	6.28982	6.37405	6.28072	6.91209	6.51265	6.10142	6.32219	6.59802	7.04833	6.71167	6.679	7.31056	6.87156	6.93156	6.76911	6.07046	6.59269	7.001	7.26027	6.51138
SH3RF3	4.85305	5.473	5.02165	5.21747	7.4907	4.89729	5.44912	4.88639	5.0799	4.53301	4.51011	4.94114	4.40001	5.32897	4.91451	4.43856	4.6542	4.05987	4.70468	4.90049	4.55082	4.78801	4.96698	4.30246	4.88599	5.08586	5.0988	4.99909	5.09003	4.51494	4.57965	4.64479	4.80591	4.57508	4.37625	4.49637	5.229	4.49523	5.35563	4.76301	4.54199	4.93844	4.70128	5.58885	4.84543	5.14727	4.6975	5.41271	4.95858
SHROOM3	2.91516	2.75871	2.77695	2.7012	2.97316	2.87676	2.97289	2.84098	2.94718	2.75442	2.74856	2.78822	2.87197	3.11781	2.91767	2.86734	3.0391	2.8347	2.65233	2.99629	2.83581	2.81126	3.03676	2.92388	2.99415	2.87844	2.93468	2.90704	3.04094	2.94164	2.89153	2.9388	2.87676	2.85089	3.09167	2.72259	2.90489	2.98145	2.90765	2.99336	3.06922	2.99241	3.03943	2.99648	3.00992	2.96131	2.9392	3.12949	2.96111
SIDT1	8.43485	8.48916	8.52954	8.89525	7.85601	8.90254	8.83496	8.56912	8.89713	8.75271	8.77606	8.36441	7.73421	7.32434	8.64702	8.61643	8.3449	8.44264	7.23858	8.66445	8.61445	8.59735	8.70797	8.00772	7.7008	8.26647	8.58034	8.70132	8.75215	7.48584	8.4909	8.03541	8.54208	8.50232	8.49172	8.88639	8.69716	8.59474	8.29006	8.38224	9.01955	8.69999	8.35541	7.97291	8.17085	8.42726	8.16002	8.48113	8.45853
SLC9A3R1	8.63784	8.9988	8.62224	8.60329	8.92649	8.75738	8.65016	8.6133	8.32057	8.91625	9.74852	9.06205	9.46541	8.92796	8.58696	10.3239	9.65119	9.08369	9.34531	8.36876	8.82298	9.02509	8.87462	8.43022	9.08407	8.48298	9.07922	8.58345	8.59694	8.96793	9.54854	9.66067	8.61426	8.32122	10.0414	9.28907	8.70507	8.72074	8.48062	8.40972	8.54456	8.83125	8.49495	8.43361	9.86646	8.56401	8.23837	8.45757	8.99346
SMOC2	3.35997	3.52408	3.69768	3.85949	3.37803	3.49262	3.87404	3.68019	3.52536	3.26806	3.45949	3.36518	3.51212	4.63464	3.75605	3.67783	3.06851	3.00324	3.49579	3.74799	3.21843	3.27366	3.55218	3.44288	3.63948	3.48478	3.56204	3.4467	3.62943	2.88617	3.98147	3.62296	3.22952	3.52969	3.80577	3.51971	3.43903	3.22011	3.55757	3.64322	3.22952	3.47444	3.63604	3.4786	3.81449	3.49967	3.43732	3.1535	3.07976
SORBS1	4.28081	4.19673	3.93628	4.25277	4.44332	4.32849	4.65943	4.31542	4.47983	4.04905	4.09229	4.08239	4.47803	4.87593	4.50722	4.5126	4.31654	4.38035	4.80369	4.36388	4.22844	4.07974	4.32883	3.9338	4.15886	4.18398	4.07063	4.6793	4.25913	4.34969	4.68986	4.66216	3.96059	4.31841	4.60481	3.83849	4.21675	3.81285	4.11278	4.04625	4.20445	4.24463	4.35053	4.47645	4.23649	4.20824	3.88331	4.12166	4.25338
SORL1	10.9812	11.5346	11.0632	11.2099	12.8986	11.1575	10.9842	11.1741	11.1946	11.5969	11.4972	11.134	10.9397	11.5523	11.052	10.9987	11.5747	11.394	10.9118	11.0925	11.5816	11.7299	11.5781	11.3983	11.37	11.2104	11.335	11.1381	11.5243	11.6473	11.141	11.4762	11.6894	11.409	10.7976	11.1158	11.0814	11.7247	11.2057	11.2039	11.6206	11.1697	11.4241	10.9355	11.4155	11.0325	11.4468	11.128	11.5641
SPARCL1	3.17095	3.16041	3.26402	3.46036	3.08184	3.14562	3.7752	3.33594	3.11641	3.19553	3.0363	3.40472	3.62516	4.31972	3.28274	3.72468	3.15337	3.20031	3.52774	3.2558	3.23559	2.86293	3.21265	3.42872	3.23453	3.42666	3.15395	3.1029	3.19244	3.54691	3.42849	3.41178	3.16237	3.19527	3.22488	2.96823	3.21019	3.15182	3.43977	3.55967	3.07699	3.31944	3.53175	3.83854	3.5598	3.38373	3.15864	3.2477	2.92853
SPATS2L	2.64294	2.54758	2.85538	2.77946	2.78469	2.86385	2.8271	2.44982	2.92327	2.64736	2.63626	4.06867	2.73771	3.34713	3.28887	2.86777	2.6581	2.93708	2.44223	2.7602	2.87842	2.03987	2.7269	3.34511	2.5341	3.20852	3.01268	2.99352	2.72661	3.46361	2.82773	2.89183	2.81546	2.78147	2.94618	3.92671	2.73449	2.91717	2.91826	2.89034	2.53578	3.15935	3.10087	2.74431	2.61898	2.79606	3.03596	3.13733	2.71878
SPOCK2	7.13752	6.94346	6.9446	7.14719	6.2385	7.16958	7.07098	7.09702	6.31949	7.18627	7.33669	6.45749	7.11834	6.69074	6.87357	7.91766	7.37553	6.88547	6.46314	7.12141	7.13201	7.06344	7.13465	6.41377	7.14505	6.90955	7.26968	7.20555	7.68709	7.1167	7.52752	7.47896	7.06915	6.93712	7.90157	6.80835	6.87526	7.2216	7.12325	7.12903	7.1767	7.01548	7.22495	6.70961	7.96693	6.96993	7.09301	6.59709	7.54906
SPRY2	4.50032	4.21477	3.99671	4.34745	4.73431	3.95646	3.71468	3.78299	3.90798	4.68384	4.0351	4.25295	3.62523	4.58784	3.82686	4.23136	3.09875	3.28675	3.65058	4.31138	3.77934	4.48413	4.03902	3.90866	4.2434	4.3003	3.80032	4.52207	3.66212	3.79327	3.59757	3.70908	4.18363	4.05098	3.72461	3.34913	4.20895	3.9074	4.24097	3.84612	3.41246	4.029	3.70237	4.39661	3.20606	3.84555	3.82318	3.90642	3.63665
SSH2	8.80944	9.37215	8.96298	9.2564	10.8414	9.13314	8.36816	9.0663	9.69104	9.29335	8.9163	8.40308	8.7127	8.99322	9.26606	8.62606	9.40099	8.78991	8.8304	9.51138	9.44528	8.97383	9.50742	9.52921	8.48903	9.48354	8.85022	9.09963	8.98495	8.74217	9.19559	8.99958	9.35863	9.28855	8.80924	9.43044	9.06966	9.06677	8.94753	9.08758	9.22767	9.27766	9.10208	9.19321	9.02024	9.18868	8.98221	9.22861	8.13614
STK39	8.99843	8.87501	8.93745	8.96824	7.7412	8.89779	8.15865	8.85668	8.80826	9.14214	8.6395	8.99652	9.23846	8.29319	8.62791	9.18797	8.5688	9.235	8.22408	8.50989	8.77039	8.94653	8.76518	8.76469	8.87436	8.65724	8.76159	8.85552	8.54737	8.63528	8.83068	8.14114	8.76605	9.07567	8.23861	8.83602	8.55592	8.80524	8.74187	8.34378	9.03839	9.02969	8.64021	8.64317	8.4893	8.48445	8.54749	9.01804	8.36155
SYNPO	3.3771	4.23853	3.571	3.66147	3.41206	3.89714	4.2139	3.96907	3.49363	3.82697	4.05145	3.59548	4.04389	4.44626	3.79158	4.44855	3.93293	3.58765	4.05783	3.59501	3.83451	4.0388	3.23153	3.62006	3.91012	3.7276	4.06185	3.85017	3.81074	4.53913	3.96056	3.73916	3.63252	3.95718	3.99272	3.78131	3.92099	3.65893	4.21128	3.84291	3.75016	3.75393	3.90289	3.93132	4.30221	3.95053	3.50384	3.59213	3.805
TACC2	3.10848	3.35227	3.2197	3.66005	3.13428	3.34135	3.37198	3.43728	3.33522	3.06201	3.43423	3.07524	3.16278	3.64879	3.16613	3.47186	3.33371	3.24546	3.86634	3.19193	3.06084	3.51778	3.12078	3.02324	3.4613	3.46719	3.32741	3.49111	3.16369	3.42634	3.64995	3.29726	3.18548	3.23773	3.1955	3.26536	3.10997	3.18897	3.36937	3.33335	3.39942	3.51482	3.60035	3.35899	3.40842	3.25899	2.95115	3.01887	3.20159
TANC1	2.87874	2.93522	2.98996	3.21991	2.81938	3.43464	2.43753	2.74633	3.4128	2.48293	2.90487	2.94595	2.45377	3.8643	2.49618	2.50852	2.5698	2.63081	2.88119	2.87256	2.80296	2.74047	2.8476	3.3851	2.52538	2.81494	2.71495	2.62618	3.12377	2.66304	2.52106	2.45955	2.84866	2.87892	2.34656	2.62414	2.70826	2.55047	2.87256	2.69452	3.10383	3.16715	2.85457	2.64607	2.69838	3.02566	2.68791	2.75344	3.10305
TEAD1	2.80129	2.85693	2.94119	2.97848	2.85753	2.9427	3.07919	2.98105	3.03646	3.06805	2.98352	3.05048	3.06279	3.42676	2.87911	2.70375	3.14932	3.06432	3.29952	2.87997	2.98378	2.97251	3.00233	2.7376	2.96059	2.80247	2.85952	2.9427	2.95576	2.98132	2.72275	3.17035	2.80059	3.00792	2.80997	3.13707	3.02476	2.77966	3.03456	2.97087	2.97655	2.916	2.90965	2.96557	3.03041	2.95919	3.13009	3.05135	3.13545
TET3	8.8822	9.71085	9.11219	9.19863	9.74713	8.91751	9.05797	8.91549	9.15377	9.06295	9.16327	9.53775	8.43387	9.13674	9.45816	7.71459	8.86034	9.22032	8.17623	9.31735	9.58718	8.96272	9.31456	9.68632	8.5628	9.42336	9.23756	8.8711	9.09486	8.98167	8.69175	8.84886	9.932	9.40653	7.87807	9.40698	8.89997	9.29856	9.30659	9.03774	9.16736	9.29144	9.28467	9.19619	8.37753	9.12506	9.63588	9.48345	9.00155
TFPI	2.59285	2.38836	2.31108	2.57576	2.44323	2.43767	2.79278	2.41058	2.43751	2.304	2.15948	2.52902	2.43118	2.3751	2.37043	2.55183	2.33984	2.42963	2.76617	2.46624	2.32651	2.56658	2.46903	2.48582	2.7302	2.50807	2.25424	2.42593	2.65233	2.45081	2.37438	2.60875	2.44326	2.44196	2.52295	2.24352	2.39542	2.44028	2.69035	2.59169	2.43235	2.34039	2.22806	2.45842	2.4386	2.67693	2.2393	2.36466	2.58224
TGFBR3	10.02	9.6243	9.4725	9.32287	8.47387	9.65349	8.79514	9.56931	9.49863	10.1992	10.3643	9.3746	9.53458	8.29745	9.76106	10.099	9.92346	10.749	9.5062	9.56917	9.46859	9.94259	10.173	8.89815	8.44913	8.86578	9.46403	9.96759	9.40288	9.40361	9.52695	8.86132	9.06986	9.82805	10.0361	10.7627	9.67463	8.86586	9.01784	9.22409	9.39679	9.72543	9.15221	9.11986	9.49984	9.29524	8.86304	9.2381	8.95103
THBS2	3.09087	3.19093	3.05042	3.10524	3.10279	3.06131	3.35985	3.34282	3.58356	3.02119	2.97531	3.34281	3.44573	3.60694	3.36784	3.28321	3.50742	3.06299	3.49056	3.31822	2.98887	3.10374	3.03419	3.03321	2.80689	3.04738	3.16572	2.95553	3.16175	3.46608	3.3111	3.25264	3.16284	3.15782	3.35832	2.895	3.12873	2.85132	3.20292	3.28386	3.00131	2.89646	3.09345	3.05683	3.25132	3.29343	3.14298	3.12377	3.04785
THSD4	3.19175	2.93595	3.19427	2.96259	3.43447	2.8838	2.97686	2.95476	3.15007	3.07991	3.05022	3.22452	3.05646	2.74791	2.80653	3.37092	3.08296	2.85828	3.34047	3.10216	2.82421	2.88582	3.13042	2.92481	3.17044	2.93121	3.17288	2.97006	3.00433	3.09971	2.80206	3.17577	2.86025	2.88671	3.04893	3.07224	3.12562	2.62894	2.75605	2.9527	2.78312	3.0299	3.05133	3.10927	2.97271	2.93595	2.84823	2.83291	2.71342
TLE4	4.96843	5.96873	5.35988	5.41953	6.52308	5.59148	4.89455	5.2184	5.714	6.7247	6.2284	6.19531	6.30487	3.87818	5.904	6.69366	7.1302	6.79899	6.52949	5.886	6.56351	5.8982	6.49238	7.05335	6.04639	4.82785	5.60682	5.95288	6.51103	6.4338	7.17615	7.49761	6.40314	6.07069	6.89842	6.63687	5.61683	7.03997	5.74426	5.85529	6.60639	5.8821	4.96587	5.84972	7.38841	5.96766	7.03405	5.97525	6.30331
TNFRSF25	8.45332	8.57733	8.35388	8.79	7.13034	8.56367	9.10319	8.52945	8.12122	8.38505	7.76057	8.78399	6.3043	7.4685	8.20104	6.91127	6.68578	7.79517	6.1001	7.88635	8.02741	8.3703	8.63841	7.97079	7.67336	8.29099	8.91804	8.18003	8.85055	7.6721	6.88055	7.54011	8.57734	7.78062	6.73135	7.99002	8.58435	9.06748	8.0158	8.70558	9.27838	8.18869	8.61825	8.26501	8.20333	8.15242	8.72173	8.25618	9.10388
TNS1	5.17987	5.14066	5.26671	5.52537	5.28128	4.98823	5.92989	5.3827	5.48893	5.02436	5.46091	4.64384	5.92925	6.11962	5.21913	5.53567	5.40707	5.17289	5.46108	5.28479	5.24678	5.69139	5.01124	5.22873	5.72354	5.33054	4.65304	5.37579	5.67906	6.09489	5.56695	5.70868	5.31049	5.11044	5.76724	5.13812	5.16794	4.8816	5.40855	5.21207	4.94903	5.07891	5.38899	5.27523	5.16155	5.14171	5.10877	4.88156	4.8471
TNXB	5.5271	5.78586	5.7925	5.70179	6.08848	5.77371	6.50571	5.82234	5.97635	5.45287	5.94832	5.99239	6.36418	6.76843	5.8038	6.69786	6.58744	5.49807	6.5907	6.0428	5.38075	5.91714	6.25669	6.13825	6.2469	6.08545	5.74425	5.82876	5.7011	5.92907	5.95289	6.03955	5.69575	5.65829	6.41637	5.61711	5.96848	5.63899	6.20487	5.89677	5.45482	5.39503	5.6344	5.68286	6.32324	5.94442	5.49685	5.85326	6.06077
TPD52	7.73935	8.14917	7.82949	8.23708	6.57802	8.0251	7.65778	7.58914	7.42703	8.11571	8.44211	7.51024	6.63948	6.37196	7.86258	6.91561	6.18202	8.44258	6.08842	7.45724	8.31973	8.34774	7.73034	7.24269	6.88033	7.28236	8.40095	8.31201	8.22694	6.81765	7.6752	6.52418	7.44694	7.96232	5.1969	7.40965	7.876	8.24651	7.91159	7.71666	8.1415	7.90991	7.87916	6.80573	7.87463	8.03647	7.84372	8.02996	8.37057
TPD52L1	3.27785	3.15104	3.27785	3.23279	3.28263	3.28267	3.36014	3.24172	3.04685	3.32751	3.26616	3.11574	3.27353	3.69484	3.47427	3.41438	3.23174	2.93168	3.2183	3.38514	3.22271	3.31305	3.31874	3.34398	3.70022	3.16867	3.20553	3.19714	2.92982	3.3426	3.38893	3.27378	3.09658	3.11974	3.34537	3.05597	3.38075	3.15357	3.20414	3.33468	3.40793	3.18887	3.20348	3.17549	3.30328	3.27121	4.11411	3.27006	2.86029
VAT1L	2.86541	2.74168	3.30054	3.02642	2.77302	2.74406	3.67424	2.78786	2.76043	3.12983	2.99616	2.86734	3.14308	3.35375	2.89342	3.75186	3.35797	2.76279	3.82634	3.03833	2.90954	3.21863	3.00097	2.95269	3.60602	3.2111	2.86747	2.86497	2.75696	3.70022	3.38769	3.51753	3.02322	2.95095	3.7002	3.00197	3.08677	2.84167	3.00795	2.87391	2.92369	2.57875	2.98589	3.42776	3.44299	3.05237	2.99148	2.75642	2.86317
WIPF1	9.30572	9.31489	9.2255	9.21481	9.92487	9.41756	9.60636	9.54594	9.0077	9.4083	9.35505	7.96951	8.94156	8.3228	9.49648	9.03815	8.68848	9.56748	9.15468	9.56355	9.30362	9.28053	9.46976	9.00395	8.57886	9.01658	9.05373	9.62341	9.01243	8.35129	9.23775	8.80694	8.87582	9.67052	8.5899	9.11832	8.99611	9.58251	9.18879	9.53422	9.79457	9.26685	9.17614	9.18402	8.93017	9.1674	9.4199	8.97852	8.94568
WISP1	3.21223	3.10712	3.06977	3.02122	2.97545	2.87068	2.91577	3.09037	2.91693	3.10711	2.69982	3.26135	3.41458	3.29303	3.16103	3.21785	3.38014	2.95147	3.92713	3.09385	3.0644	3.10121	3.15816	3.14118	3.08741	3.25693	3.18375	2.97823	3.17947	3.15613	3.09167	3.16797	3.04452	3.16109	3.55497	2.7486	3.14298	2.72894	3.09149	2.86439	2.97461	3.18852	3.14187	3.2096	3.1891	2.97027	2.62016	2.9409	3.03548
WNT2B	3.16996	3.23341	3.08058	3.05017	2.73891	3.17716	2.83675	3.15592	2.80208	2.93619	2.97531	2.94782	3.07132	3.59995	2.95684	2.80471	3.27394	2.8547	3.0036	2.84868	3.29812	2.98456	2.95782	2.9227	3.06144	2.99867	3.00464	3.00228	3.25334	3.09492	2.77714	3.19171	3.02348	3.05646	2.87651	2.67823	2.87381	3.1738	2.86653	2.94697	3.0149	3.04435	2.8302	2.88431	3.32879	3.01925	2.85121	3.02952	2.94501
ZBTB44	10.2358	10.2754	10.4057	10.3261	10.2214	10.685	10.2461	10.2893	10.3802	10.9982	10.6391	10.8461	9.9975	9.99898	10.4275	10.1238	10.7105	10.8849	9.44907	10.2562	10.8192	10.866	10.6212	10.4958	9.61527	10.2244	10.7306	10.309	10.7498	10.1697	9.79577	9.94631	10.7514	10.3845	9.61054	10.8786	10.4	10.7029	10.1857	10.3028	10.5797	10.3229	10.3438	10.1595	9.89512	10.2453	10.6384	10.2231	10.4996
ZNF423	2.94152	2.80652	2.90278	3.13076	2.79789	2.81081	2.77982	2.82511	3.1394	2.81225	2.72228	2.74616	2.89745	3.48524	2.699	2.59324	2.34386	3.0734	3.08799	2.6806	2.74747	2.80646	2.918	2.80665	2.57073	3.07091	2.94076	2.8601	2.93153	2.83799	2.67921	2.56081	2.81369	2.80126	2.74193	2.81923	3.40148	2.73595	2.8811	2.79983	2.88727	2.54158	3.37431	3.0756	2.51133	3.03626	2.75768	3.0707	2.94164
ZNRF3	3.56594	3.61964	4.17812	3.6443	3.25824	3.78429	3.2388	3.78779	3.82756	3.71278	3.69495	3.74741	3.33919	3.71412	3.82071	3.1755	3.32939	3.672	2.91764	3.24196	3.42633	3.3499	3.88085	3.00167	3.17624	3.55664	3.6926	3.46439	4.28021	3.28934	3.76922	3.03487	3.74147	3.81835	3.0925	3.63663	3.87993	3.86745	3.86676	3.56057	3.79676	4.03975	3.83002	3.54685	3.86554	3.807	3.82027	3.5443	4.25456
[truncated: 177 more columns]
