# Supplementary material for: Integrated investigation of DNA methylation, gene expression and immune cell population revealed immune cell infiltration associated with atherosclerotic plaque formation
Source: BMC Med Genomics. 2022 May 9;15:108. doi: 10.1186/s12920-022-01259-z (PMC9082837; doi:10.1186/s12920-022-01259-z)
Supplement: Supplementary file 5 — Additional file 5: Table S4. Correlation information between fraction of cell types and expression level of genes. [file 12920_2022_1259_MOESM5_ESM.xlsx]

## Sheet: coexp_c0.8_p0.01
Table S4. Correlation information between fraction of cell types and expression level of genes.
Cell types	gene	correlation	pvalue
T cells gamma delta	TRBC1	0.807666	1.32018e-52
T cells gamma delta	HAR1A	0.81043	3.14705e-53
T cells gamma delta	POLR3E	0.80586	3.32896e-52
T cells gamma delta	PRELID3A	-0.80749	1.44577e-52
T cells gamma delta	CCDC65	0.825197	9.73118e-57
T cells gamma delta	CSF1	-0.803269	1.23272e-51
T cells gamma delta	HAUS5	0.826007	6.11023e-57
T cells gamma delta	MYBL1	0.833093	9.39699e-59
T cells gamma delta	RARRES3	0.815376	2.27825e-54
T cells gamma delta	FAM226A	0.810752	2.65909e-53
T cells gamma delta	LOC101928054	0.803252	1.2435e-51
T cells gamma delta	CCDC88C	0.807347	1.55578e-52
T cells gamma delta	TENM1	0.82949	8.04463e-58
T cells gamma delta	BUB3	0.837764	5.37774e-60
T cells gamma delta	PDE4D	0.838544	3.30548e-60
T cells gamma delta	BICDL1	0.810763	2.64325e-53
T cells gamma delta	SKP2	0.814752	3.18601e-54
T cells gamma delta	ZNF75A	0.808053	1.08178e-52
T cells gamma delta	ITK	0.813344	6.76334e-54
T cells gamma delta	CD96	0.85583	3.35123e-65
T cells gamma delta	SNORA72	0.812925	8.45203e-54
T cells gamma delta	YPEL1	0.822001	5.96048e-56
T cells gamma delta	MATN1-AS1	0.830611	4.14701e-58
T cells gamma delta	LOC285957	0.801557	2.89807e-51
T cells gamma delta	KLRC4	0.834014	5.38471e-59
T cells gamma delta	ITPKB	0.801165	3.52086e-51
T cells gamma delta	RLN2	0.825747	7.09837e-57
T cells gamma delta	SIDT1	0.801663	2.74992e-51
T cells gamma delta	E2F5	0.80924	5.85121e-53
T cells gamma delta	CD69	0.803255	1.24197e-51
T cells gamma delta	CEP85L	0.80897	6.73307e-53
T cells gamma delta	PTPN4	0.821893	6.33272e-56
T cells gamma delta	TRIM59	0.816107	1.53502e-54
T cells gamma delta	RPL35A	0.818028	5.39269e-55
T cells gamma delta	MCM3AP-AS1	0.815728	1.88376e-54
T cells gamma delta	CD3D	0.805243	4.55488e-52
T cells gamma delta	GZMM	0.808298	9.53254e-53
T cells gamma delta	GZMH	0.810729	2.69164e-53
T cells gamma delta	CD6	0.801801	2.56671e-51
T cells gamma delta	SP140	0.803804	9.42288e-52
T cells gamma delta	TRGC2	0.809826	4.31375e-53
T cells gamma delta	KLRK1	0.804604	6.29346e-52
T cells gamma delta	LINC01215	0.811423	1.86913e-53
T cells gamma delta	MS4A1	0.807896	1.17273e-52
T cells gamma delta	PPP1R16B	0.821328	8.68742e-56
T cells gamma delta	NCR3	0.80303	1.39009e-51
T cells gamma delta	ZBTB2	0.817049	9.20535e-55
T cells gamma delta	TGFBR3	0.839582	1.72359e-60
T cells gamma delta	EOMES	0.808219	9.93214e-53
T cells gamma delta	SKAP1	0.813182	7.372e-54
T cells gamma delta	KLRC4-KLRK1	0.804604	6.29346e-52
T cells gamma delta	LOC100505549	0.821507	7.86074e-56
T cells gamma delta	IL18R1	0.813632	5.80152e-54
T cells gamma delta	VSIG1	0.812071	1.32819e-53
T cells gamma delta	MEX3C	0.803968	8.67524e-52
T cells gamma delta	EPC1	0.817303	8.01494e-55
T cells gamma delta	JAKMIP1	0.81401	4.74101e-54
T cells gamma delta	ATP8A1	0.806908	1.94914e-52
T cells gamma delta	SDHAF3	0.804487	6.67869e-52
T cells gamma delta	ING3	0.804746	5.85871e-52
T cells gamma delta	CCR6	0.800164	5.77353e-51
T cells gamma delta	SH2D3A	0.80264	1.68923e-51
T cells gamma delta	LOC101929734	0.833328	8.15714e-59
T cells gamma delta	PHF20L1	0.817409	7.56579e-55
T cells gamma delta	GATA3	0.818544	4.0652e-55
T cells gamma delta	CLEC2D	0.807929	1.1532e-52
T cells gamma delta	CD8B	0.826932	3.58149e-57
T cells gamma delta	CCL28	0.819253	2.75037e-55
T cells gamma delta	ZMYM5	0.817507	7.17149e-55
T cells gamma delta	PATL2	0.837083	8.20846e-60
T cells gamma delta	SAMD3	0.82083	1.14746e-55
T cells gamma delta	LOC100996919	0.826932	3.58149e-57
T cells gamma delta	ZBP1	0.802888	1.4925e-51
T cells gamma delta	CYFIP2	0.825806	6.86067e-57
T cells gamma delta	KIF21A	0.853928	1.27655e-64
T cells gamma delta	ACSL6	0.836436	1.22441e-59
T cells gamma delta	P2RY8	0.802391	1.9131e-51
T cells gamma delta	SUPT3H	0.805195	4.66699e-52
T cells gamma delta	ETS1	0.805718	3.57809e-52
T cells gamma delta	ZNF721	0.812496	1.06086e-53
T cells gamma delta	PCED1B-AS1	0.807544	1.4058e-52
T cells gamma delta	SP4	0.815531	2.09536e-54
T cells gamma delta	ATP5S	0.810658	2.793e-53
T cells gamma delta	GPR171	0.802546	1.77038e-51
T cells gamma delta	SLCO4C1	0.801294	3.30157e-51
T cells gamma delta	CMC1	0.814509	3.63031e-54
T cells gamma delta	MSL3	0.816814	1.04592e-54
T cells gamma delta	PRKCQ-AS1	0.805137	4.8057e-52
T cells gamma delta	CD8A	0.831025	3.24224e-58
T cells gamma delta	TARP	0.809826	4.31375e-53
T cells gamma delta	ZNF792	0.822431	4.68088e-56
T cells gamma delta	SCML4	0.821087	9.94164e-56
T cells gamma delta	HOOK1	0.810295	3.37697e-53
T cells gamma delta	PLEKHA4	-0.800496	4.90141e-51
T cells gamma delta	TMEM116	0.808171	1.01772e-52
T cells gamma delta	LOC101060521	0.80586	3.32896e-52
T cells gamma delta	PHF20	0.81992	1.9019e-55
T cells gamma delta	FAM19A1	0.81835	4.52208e-55
T cells gamma delta	PLCXD2	0.839653	1.64723e-60
T cells gamma delta	LOC100505501	0.813448	6.39906e-54
T cells gamma delta	PEX1	0.807386	1.52502e-52
T cells gamma delta	RASGRP1	0.815781	1.83047e-54
T cells gamma delta	CAMK4	0.812893	8.59802e-54
T cells gamma delta	CLEC14A	-0.803758	9.64314e-52
T cells gamma delta	TMEM37	-0.814944	2.87454e-54
T cells gamma delta	KLRD1	0.821113	9.79936e-56
T cells gamma delta	NLRC5	0.803488	1.10478e-51
T cells gamma delta	SLAIN1	0.841435	5.32248e-61
T cells gamma delta	C5orf56	0.832405	1.42198e-58
T cells gamma delta	GZMA	0.817542	7.03623e-55
T cells gamma delta	PTGDR	0.824841	1.19276e-56
T cells gamma delta	THEMIS	0.827321	2.85896e-57
T cells gamma delta	APOL6	0.805008	5.13227e-52
T cells gamma delta	RNF103	0.809379	5.44466e-53
T cells gamma delta	ATF7IP2	0.819764	2.07371e-55
T cells gamma delta	TTC22	0.813545	6.07611e-54
T cells gamma delta	FBXO5	0.803927	8.85969e-52
T cells gamma delta	ICOS	0.812693	9.55635e-54
T cells gamma delta	GZMK	0.807197	1.68078e-52
T cells gamma delta	LOC100289090	0.803467	1.11642e-51
T cells gamma delta	ATXN7	0.813291	6.95792e-54
T cells gamma delta	KMT2A	0.832749	1.15613e-58
T cells gamma delta	CYLD	0.832654	1.224e-58
T cells gamma delta	STK17A	0.808328	9.38693e-53
T cells gamma delta	HIVEP3	0.83635	1.29036e-59
T cells gamma delta	ZBTB24	0.808638	7.99429e-53
T cells gamma delta	MGAT4A	0.836559	1.13465e-59
T cells gamma delta	KLRB1	0.805884	3.28839e-52
T cells gamma delta	PYHIN1	0.823562	2.46996e-56
T cells gamma delta	CXorf57	0.836535	1.15184e-59
T cells gamma delta	PARP8	0.802601	1.72231e-51
T cells gamma delta	NLRC3	0.806267	2.70467e-52
T cells gamma delta	RAB39B	0.84118	6.26355e-61
T cells gamma delta	WHSC1L1	0.804976	5.21435e-52
T cells gamma delta	TRGV9	0.809826	4.31375e-53
T cells gamma delta	TRAT1	0.80688	1.97653e-52
T cells gamma delta	ZNF831	0.83981	1.49229e-60
T cells gamma delta	KLRG1	0.805137	4.80738e-52
T cells gamma delta	CTLA4	0.803757	9.6471e-52
T cells gamma delta	FAM226B	0.810752	2.65909e-53
T cells gamma delta	FAM169A	0.802376	1.92778e-51
T cells gamma delta	DCUN1D1	0.80782	1.21975e-52
T cells gamma delta	KDM4C	0.80643	2.48842e-52
T cells gamma delta	ZNF708	0.80834	9.32996e-53
T cells gamma delta	ITPRIPL1	0.812181	1.25358e-53
T cells gamma delta	TTC28-AS1	0.810197	3.55484e-53
T cells gamma delta	CD3G	0.818136	5.08285e-55
T cells gamma delta	TOX	0.81546	2.17688e-54
T cells gamma delta	RBBP6	0.802098	2.21458e-51
T cells gamma delta	MBLAC2	0.815158	2.56221e-54
T cells gamma delta	KIAA1429	0.817313	7.97167e-55
Monocytes	CLMP	-0.88154	5.58247e-74
Monocytes	FSTL1	-0.880437	1.45939e-73
Monocytes	MMP2	-0.936955	7.00987e-103
Monocytes	PLCE1	-0.842955	2.00777e-61
Monocytes	FARP1	-0.922249	3.52998e-93
Monocytes	SAMD4A	-0.850144	1.72702e-63
Monocytes	PKNOX2	-0.890138	2.21567e-77
Monocytes	FIBIN	-0.901609	2.17821e-82
Monocytes	FAM153A	0.821581	7.54073e-56
Monocytes	GRAP2	0.895834	8.5552e-80
Monocytes	APBB2	-0.866917	9.23519e-69
Monocytes	PSTPIP1	0.869358	1.37626e-69
Monocytes	FGF7P3	-0.866789	1.01921e-68
Monocytes	KLHL13	-0.840513	9.56601e-61
Monocytes	TACC2	-0.878141	1.04524e-72
Monocytes	EDN1	-0.860506	1.15201e-66
Monocytes	GLT1D1	0.933044	4.35314e-100
Monocytes	TKT	0.914392	9.44415e-89
Monocytes	LOC149684	0.905856	2.1185e-84
Monocytes	HSPB1	-0.895431	1.28034e-79
Monocytes	HYMAI	-0.852467	3.51953e-64
Monocytes	CRTAM	0.861944	3.9872e-67
Monocytes	CSPG4	-0.906769	7.59813e-85
Monocytes	IGF1	-0.886104	9.44564e-76
Monocytes	GALNT3	0.805574	3.84918e-52
Monocytes	NCF1C	0.895482	1.21717e-79
Monocytes	LDB3	-0.859108	3.19614e-66
Monocytes	PAK1	0.889538	3.90674e-77
Monocytes	PPP1R14A	-0.895974	7.43153e-80
Monocytes	LINC01279	-0.927696	1.56941e-96
Monocytes	GDF15	-0.864325	6.69373e-68
Monocytes	SIDT1	0.877201	2.31488e-72
Monocytes	MMP7	-0.839438	1.88707e-60
Monocytes	MITF	-0.811385	1.90705e-53
Monocytes	WISP2	-0.865893	2.03002e-68
Monocytes	CPXM2	-0.897348	1.85054e-80
Monocytes	HS3ST3A1	-0.86477	4.77791e-68
Monocytes	LILRB2	0.880202	1.78741e-73
Monocytes	GZMM	0.890241	2.00918e-77
Monocytes	C15orf48	-0.864803	4.65945e-68
Monocytes	IGF2BP3	0.800675	4.48611e-51
Monocytes	SLC2A5	-0.80569	3.62926e-52
Monocytes	CACNA2D1	-0.918026	9.61399e-91
Monocytes	COPRS	-0.885171	2.20652e-75
Monocytes	RGN	-0.891165	8.32607e-78
Monocytes	COL4A5	-0.894469	3.3333e-79
Monocytes	SH3BP4	-0.83148	2.47312e-58
Monocytes	TRGC2	0.892733	1.83247e-78
Monocytes	ERG	-0.846689	1.74989e-62
Monocytes	G2E3	0.823787	2.17406e-56
Monocytes	FAT4	-0.916805	4.59612e-90
Monocytes	CYTH1	0.828258	1.65618e-57
Monocytes	KCNK3	-0.863755	1.02916e-67
Monocytes	FGR	0.853143	2.20468e-64
Monocytes	MSRB3	-0.895589	1.09405e-79
Monocytes	C16orf54	0.858829	3.9125e-66
Monocytes	SEMA4D	0.899644	1.7311e-81
Monocytes	HEPH	-0.928558	4.37857e-97
Monocytes	FGFR1	-0.905218	4.30701e-84
Monocytes	MET	-0.901887	1.61998e-82
Monocytes	LYAR	0.829104	1.00938e-57
Monocytes	ING3	0.876548	4.0056e-72
Monocytes	TET3	0.808866	7.10434e-53
Monocytes	BANK1	0.825176	9.8506e-57
Monocytes	SPN	0.868308	3.13589e-69
Monocytes	MAX	0.895182	1.6425e-79
Monocytes	TNS3	-0.868138	3.58023e-69
Monocytes	PIR	-0.908743	7.98603e-86
Monocytes	EVC	-0.906091	1.62753e-84
Monocytes	PCOLCE	-0.926883	5.1572e-96
Monocytes	TEAD1	-0.927798	1.35098e-96
Monocytes	SORL1	0.864217	7.26724e-68
Monocytes	FRY	-0.834303	4.51673e-59
Monocytes	CHD1	0.818129	5.10341e-55
Monocytes	CXADR	-0.815138	2.5896e-54
Monocytes	SERPINF1	-0.801642	2.77802e-51
Monocytes	LAX1	0.864781	4.73981e-68
Monocytes	SUGCT	-0.923545	5.93176e-94
Monocytes	RHOT1	0.909643	2.81105e-86
Monocytes	LOC100996919	0.863902	9.21629e-68
Monocytes	EPS8	-0.87916	4.3854e-73
Monocytes	PCDHAC1	-0.820492	1.38472e-55
Monocytes	ARHGAP21	-0.856487	2.1027e-65
Monocytes	ITGA3	-0.904928	5.9384e-84
Monocytes	FAM129C	0.872374	1.24067e-70
Monocytes	RUNX3	0.866001	1.86947e-68
Monocytes	LIMS2	-0.87441	2.35972e-71
Monocytes	PRKCB	0.850531	1.32716e-63
Monocytes	STK26	0.862822	2.07203e-67
Monocytes	HCST	0.843483	1.4274e-61
Monocytes	A2M	-0.936666	1.14206e-102
Monocytes	PIK3R5	0.851211	8.3458e-64
Monocytes	GLT8D2	-0.915304	3.04485e-89
Monocytes	CNN1	-0.90377	2.11847e-83
Monocytes	SLCO2B1	-0.867575	5.54776e-69
Monocytes	PALLD	-0.90334	3.38403e-83
Monocytes	GJA9-MYCBP	0.904921	5.98503e-84
Monocytes	TEK	-0.913338	3.43694e-88
Monocytes	MCUB	0.876484	4.22486e-72
Monocytes	CD160	0.888792	7.87963e-77
Monocytes	PHF20	0.905451	3.32389e-84
Monocytes	COL1A1	-0.907287	4.22901e-85
Monocytes	IGH	0.827902	2.03955e-57
Monocytes	HES1	-0.868074	3.76509e-69
Monocytes	MANEA	0.810916	2.44026e-53
Monocytes	VGLL3	-0.884343	4.65403e-75
Monocytes	PDCD4	0.803633	1.02718e-51
Monocytes	HSPA1L	0.93037	2.83561e-98
Monocytes	PRR16	-0.848337	5.84144e-63
Monocytes	DLX2	-0.817599	6.81853e-55
Monocytes	CST7	0.896059	6.82591e-80
Monocytes	LOC729970	-0.83072	3.88667e-58
Monocytes	SELL	0.912664	7.78705e-88
Monocytes	ANKRD6	-0.839524	1.78708e-60
Monocytes	LTBP4	-0.826173	5.55283e-57
Monocytes	GHR	-0.884531	3.92976e-75
Monocytes	CLEC1B	0.873695	4.24058e-71
Monocytes	CCL19	-0.819487	2.41737e-55
Monocytes	ADGRE3	0.888552	9.85512e-77
Monocytes	CLEC4E	0.899136	2.93997e-81
Monocytes	SCUBE3	-0.84979	2.19456e-63
Monocytes	STK17A	0.827734	2.24796e-57
Monocytes	PCDHA13	-0.820492	1.38472e-55
Monocytes	SERPINB9	0.810781	2.61874e-53
Monocytes	PGBD5	-0.861129	7.28348e-67
Monocytes	PODN	-0.895909	7.93567e-80
Monocytes	EVI2A	0.882392	2.64203e-74
Monocytes	EXOSC7	-0.839716	1.58308e-60
Monocytes	GIMAP1	0.906287	1.30735e-84
Monocytes	WHSC1L1	0.846128	2.53514e-62
Monocytes	MAOA	-0.909906	2.06912e-86
Monocytes	GATA6	-0.920355	4.53731e-92
Monocytes	APOE	-0.895829	8.59537e-80
Monocytes	PF4	0.868607	2.48169e-69
Monocytes	HECTD2	-0.919919	8.08437e-92
Monocytes	VAT1L	-0.852904	2.6013e-64
Monocytes	EMP2	-0.917253	2.59469e-90
Monocytes	C3	-0.87092	3.98847e-70
Monocytes	LINC01410	0.848633	4.78899e-63
Monocytes	ASAP1-IT1	-0.871271	3.01232e-70
Monocytes	LINC00597	-0.834039	5.30309e-59
Monocytes	SLCO2A1	-0.890625	1.39387e-77
Monocytes	EIF1	0.833927	5.67505e-59
Monocytes	PRDM16	-0.873792	3.91778e-71
Monocytes	TMEM98	-0.91653	6.5133e-90
Monocytes	PTK2	-0.858238	5.99966e-66
Monocytes	RNF217	-0.825652	7.49463e-57
Monocytes	BTN3A1	0.883654	8.62181e-75
Monocytes	LOC101928349	0.821581	7.54073e-56
Monocytes	FABP5	-0.808031	1.09418e-52
Monocytes	RARRES3	0.898006	9.439e-81
Monocytes	PLXNA1	-0.927743	1.46339e-96
Monocytes	FNDC1	-0.915299	3.06461e-89
Monocytes	HMGN2P46	-0.86382	9.80052e-68
Monocytes	YME1L1	0.812041	1.34954e-53
Monocytes	SYT12	-0.855891	3.21026e-65
Monocytes	CBLL1	0.80282	1.54373e-51
Monocytes	LOC105372526	-0.898795	4.18579e-81
Monocytes	SERPING1	-0.890483	1.5958e-77
Monocytes	MEIS2	-0.903139	4.20776e-83
Monocytes	STARD13	-0.89672	3.50283e-80
Monocytes	PCDH7	-0.825355	8.88746e-57
Monocytes	RNF166	0.856796	1.68773e-65
Monocytes	ZNF75A	0.839974	1.34594e-60
Monocytes	MMP16	-0.864124	7.79488e-68
Monocytes	LOC285957	0.883198	1.29358e-74
Monocytes	P4HA3	-0.867591	5.48168e-69
Monocytes	LRRC4C	-0.901209	3.33585e-82
Monocytes	ALCAM	-0.886129	9.2362e-76
Monocytes	FAM76B	0.828734	1.25362e-57
Monocytes	PLCL2	0.890554	1.49187e-77
Monocytes	EMILIN1	-0.901971	1.48032e-82
Monocytes	NME8	0.862668	2.32504e-67
Monocytes	ID1	-0.914485	8.41678e-89
Monocytes	COL18A1	-0.864251	7.08137e-68
Monocytes	PXDN	-0.902492	8.45801e-83
Monocytes	FCN1	0.94005	3.20023e-105
Monocytes	TNXB	-0.876161	5.53751e-72
Monocytes	PDZRN3	-0.88411	5.73421e-75
Monocytes	CARD8	0.812713	9.45904e-54
Monocytes	BCAM	-0.871355	2.81492e-70
Monocytes	C14orf132	-0.849124	3.44154e-63
Monocytes	CD6	0.858727	4.21403e-66
Monocytes	PTRF	-0.897476	1.62432e-80
Monocytes	THRB	-0.803583	1.0533e-51
Monocytes	NPR1	-0.878246	9.56709e-73
Monocytes	ASS1	-0.92799	1.01709e-96
Monocytes	RGS4	-0.868343	3.04996e-69
Monocytes	RCSD1	0.885307	1.94977e-75
Monocytes	EDNRA	-0.863365	1.38009e-67
Monocytes	TMEM200A	-0.823731	2.24528e-56
Monocytes	NIPBL	0.838899	2.64652e-60
Monocytes	SPTBN1	-0.934515	4.05509e-101
Monocytes	SPX	0.831808	2.03337e-58
Monocytes	TSPAN7	-0.870796	4.40136e-70
Monocytes	RHOH	0.897107	2.36545e-80
Monocytes	GNA11	-0.881062	8.47299e-74
Monocytes	BAMBI	-0.866898	9.37358e-69
Monocytes	MRGPRF	-0.913177	4.18176e-88
Monocytes	LOC654342	-0.860095	1.5573e-66
Monocytes	GMFG	0.893322	1.03119e-78
Monocytes	RHBDF1	-0.902706	6.71975e-83
Monocytes	LTBP1	-0.842419	2.8349e-61
Monocytes	PCDH18	-0.893634	7.59423e-79
Monocytes	SMAD9	-0.891984	3.7853e-78
Monocytes	SLAMF1	0.873423	5.29346e-71
Monocytes	RGL1	-0.84314	1.7818e-61
Monocytes	KCNE3	0.882286	2.89881e-74
Monocytes	UNC13B	-0.908058	1.75582e-85
Monocytes	PPBP	0.854735	7.25367e-65
Monocytes	LRRK2	0.847447	1.05838e-62
Monocytes	BACE2	-0.92396	3.32733e-94
Monocytes	PHLDA1	-0.807578	1.38133e-52
Monocytes	ACTC1	-0.876944	2.87266e-72
Monocytes	SDC2	-0.930515	2.26926e-98
Monocytes	METTL21A	0.827627	2.39262e-57
Monocytes	RASSF5	0.820586	1.31396e-55
Monocytes	ABI2	-0.875923	6.74794e-72
Monocytes	PCDHGA1	-0.889702	3.34738e-77
Monocytes	AFAP1L1	-0.889228	5.22986e-77
Monocytes	ZNF467	0.92554	3.57176e-95
Monocytes	ZBTB18	0.823115	3.18175e-56
Monocytes	ACADL	-0.819676	2.1773e-55
Monocytes	ADGRG5	0.882992	1.55299e-74
Monocytes	AGT	-0.912273	1.24806e-87
Monocytes	GLIS2	-0.932663	7.97603e-100
Monocytes	NACAD	-0.876783	3.2909e-72
Monocytes	DAPP1	0.833435	7.64697e-59
Monocytes	GNG12	-0.83809	4.38926e-60
Monocytes	MFAP5	-0.902242	1.1065e-82
Monocytes	GPR171	0.859679	2.10927e-66
Monocytes	TKTL1	0.80867	7.86299e-53
Monocytes	FGF1	-0.867898	4.31737e-69
Monocytes	IL6R	0.852811	2.77561e-64
Monocytes	KDELC1	-0.880193	1.80254e-73
Monocytes	CHI3L1	-0.88607	9.75011e-76
Monocytes	CD53	0.801781	2.59325e-51
Monocytes	FCGBP	-0.876235	5.20602e-72
Monocytes	HIST1H2BJ	0.811014	2.31718e-53
Monocytes	GCA	0.850427	1.42507e-63
Monocytes	CLEC3B	-0.839716	1.58308e-60
Monocytes	MIS18BP1	0.830623	4.11609e-58
Monocytes	AKNA	0.892655	1.97549e-78
Monocytes	KIF2A	0.867189	7.48207e-69
Monocytes	PLA2R1	-0.876983	2.78163e-72
Monocytes	PLCXD2	0.857762	8.4474e-66
Monocytes	ZBTB20	-0.846881	1.54132e-62
Monocytes	PRRG1	-0.857799	8.22616e-66
Monocytes	ADAMTS2	-0.896845	3.08574e-80
Monocytes	TPBG	-0.896753	3.38533e-80
Monocytes	SPRY2	-0.887324	3.08319e-76
Monocytes	ARHGAP15	0.89515	1.69634e-79
Monocytes	TCF4	-0.83613	1.47837e-59
Monocytes	SLAIN1	0.83622	1.39824e-59
Monocytes	SLC9A3R1	0.898708	4.57756e-81
Monocytes	AGTPBP1	0.890984	9.9006e-78
Monocytes	ALDH1L2	-0.906644	8.75062e-85
Monocytes	GALNT18	-0.903985	1.67474e-83
Monocytes	FXN	0.895585	1.09795e-79
Monocytes	TBX2-AS1	-0.906337	1.23586e-84
Monocytes	BST1	0.924116	2.67679e-94
Monocytes	AHI1	-0.917682	1.49646e-90
Monocytes	IL27RA	0.882864	1.74036e-74
Monocytes	STON1	-0.887623	2.33964e-76
Monocytes	RGS14	0.859018	3.41154e-66
Monocytes	SNORA78	0.809963	4.01607e-53
Monocytes	FAM175A	0.822539	4.40503e-56
Monocytes	GFI1	0.849229	3.20627e-63
Monocytes	FHL1	-0.840423	1.01273e-60
Monocytes	PBX1	-0.87216	1.47442e-70
Monocytes	FN1	-0.800466	4.9734e-51
Monocytes	KRT17	-0.876771	3.32282e-72
Monocytes	SYTL1	0.910071	1.70442e-86
Monocytes	RBPMS	-0.845257	4.49435e-62
Monocytes	RBM38	0.862135	3.45762e-67
Monocytes	IRX3	-0.884077	5.9084e-75
Monocytes	GPR132	0.900262	9.06729e-82
Monocytes	LOXL1	-0.923327	8.02813e-94
Monocytes	LOC101928524	-0.892071	3.48113e-78
Monocytes	MTSS1L	-0.884962	2.6647e-75
Monocytes	CYSTM1	-0.849057	3.59966e-63
Monocytes	SORBS2	-0.874171	2.87314e-71
Monocytes	SH3PXD2A	-0.915451	2.53305e-89
Monocytes	SH2D2A	0.860559	1.10817e-66
Monocytes	PCDHGC5	-0.889702	3.34738e-77
Monocytes	PRRX1	-0.853521	1.6951e-64
Monocytes	YWHAZ	0.800336	5.3043e-51
Monocytes	IFITM10	-0.891198	8.06591e-78
Monocytes	IFI27	-0.84602	2.72233e-62
Monocytes	HP	0.877405	1.94877e-72
Monocytes	SCHIP1	-0.907723	2.57463e-85
Monocytes	KLRC1	0.860713	9.89599e-67
Monocytes	LOC102724112	0.918084	8.91674e-91
Monocytes	RPS6KA6	-0.849147	3.38893e-63
Monocytes	TAGAP	0.858064	6.79776e-66
Monocytes	MITD1	0.805418	4.16754e-52
Monocytes	SNHG9	0.809963	4.01607e-53
Monocytes	SH3D19	-0.922711	1.87679e-93
Monocytes	CSTA	0.904416	1.04355e-83
Monocytes	ASAP2	-0.859343	2.69395e-66
Monocytes	GABBR1	-0.810062	3.81458e-53
Monocytes	SFRP2	-0.907432	3.58546e-85
Monocytes	NUAK1	-0.919455	1.49177e-91
Monocytes	PPL	-0.900607	6.30822e-82
Monocytes	PLSCR4	-0.926417	1.01362e-95
Monocytes	TBX21	0.879612	2.97498e-73
Monocytes	RRAD	-0.880907	9.70077e-74
Monocytes	ZMIZ1-AS1	-0.802612	1.7132e-51
Monocytes	OTOA	-0.917781	1.31716e-90
Monocytes	DOK4	-0.889249	5.13083e-77
Monocytes	ATP23	0.808252	9.76327e-53
Monocytes	SLC46A2	0.927072	3.91463e-96
Monocytes	SOX9	-0.886708	5.4351e-76
Monocytes	ZFPM2	-0.906579	9.41609e-85
Monocytes	PCDHGB4	-0.889702	3.34738e-77
Monocytes	S100Z	0.950168	7.56652e-114
Monocytes	PIEZO2	-0.871274	3.00562e-70
Monocytes	VSTM4	-0.90216	1.20852e-82
Monocytes	PDGFRB	-0.914683	6.5879e-89
Monocytes	OMD	-0.911664	2.59047e-87
Monocytes	FOXL1	-0.88366	8.57378e-75
Monocytes	CSRP1	-0.858259	5.90719e-66
Monocytes	ITSN1	-0.853338	1.9248e-64
Monocytes	OAS1	0.837252	7.39039e-60
Monocytes	SVEP1	-0.893044	1.35251e-78
Monocytes	RILPL1	-0.903555	2.67712e-83
Monocytes	NTM	-0.850457	1.3956e-63
Monocytes	APBA2	0.836523	1.1604e-59
Monocytes	DIXDC1	-0.927671	1.62776e-96
Monocytes	CADPS2	-0.917049	3.36908e-90
Monocytes	C1orf198	-0.896086	6.63757e-80
Monocytes	IL23A	0.862028	3.74362e-67
Monocytes	GJA9	0.904921	5.98503e-84
Monocytes	JPH2	-0.838548	3.29854e-60
Monocytes	GLDN	-0.917002	3.57542e-90
Monocytes	EGF	0.827138	3.17829e-57
Monocytes	SLC2A10	-0.908997	5.95702e-86
Monocytes	VSIG1	0.89249	2.31961e-78
Monocytes	MIR4680	0.803633	1.02718e-51
Monocytes	PDGFD	-0.82206	5.76628e-56
Monocytes	FST	-0.882255	2.98053e-74
Monocytes	BEX2	0.821154	9.575e-56
Monocytes	PAWR	-0.832195	1.61264e-58
Monocytes	ARHGEF26	-0.8896	3.68562e-77
Monocytes	CCL14	-0.890906	1.06647e-77
Monocytes	BVES	-0.852692	3.01339e-64
Monocytes	LOC101929500	-0.913291	3.64216e-88
Monocytes	KLF2	0.851171	8.57744e-64
Monocytes	COL5A2	-0.931636	4.00736e-99
Monocytes	LEF1-AS1	0.818551	4.04943e-55
Monocytes	TNFAIP8L3	-0.901579	2.24869e-82
Monocytes	ZMYM5	0.87622	5.27062e-72
Monocytes	MYOZ2	-0.899818	1.44337e-81
Monocytes	SNCAIP	-0.877325	2.08568e-72
Monocytes	DNAJB4	-0.862811	2.08931e-67
Monocytes	THY1	-0.894694	2.66784e-79
Monocytes	P2RY8	0.89963	1.758e-81
Monocytes	NTN4	-0.917826	1.24301e-90
Monocytes	MGC40069	0.883286	1.19647e-74
Monocytes	HSPA2	-0.912573	8.6987e-88
Monocytes	ASCL2	0.874706	1.8499e-71
Monocytes	PCDHGA10	-0.889702	3.34738e-77
Monocytes	CNTNAP3B	-0.817967	5.57789e-55
Monocytes	C5orf46	-0.909437	3.57339e-86
Monocytes	HIST1H3E	0.880956	9.2985e-74
Monocytes	FHIT	0.868542	2.61142e-69
Monocytes	ANTXR1	-0.89395	5.5664e-79
Monocytes	CASP1	0.900474	7.255e-82
Monocytes	CD8A	0.84787	7.9804e-63
Monocytes	HRCT1	-0.864727	4.93792e-68
Monocytes	LOC101930476	0.815122	2.61232e-54
Monocytes	MYCL	0.939161	1.54867e-104
Monocytes	PLA2G4C	-0.860349	1.29251e-66
Monocytes	IGFLR1	0.885177	2.19379e-75
Monocytes	ARHGAP25	0.877095	2.53016e-72
Monocytes	GRIA1	-0.859649	2.15569e-66
Monocytes	FAM19A1	0.868078	3.751e-69
Monocytes	PLAC9	-0.921472	1.01439e-92
Monocytes	PRSS30P	0.865928	1.97638e-68
Monocytes	KALRN	-0.888696	8.61508e-77
Monocytes	ZBED6CL	0.85893	3.63602e-66
Monocytes	TRABD2B	-0.853924	1.28018e-64
Monocytes	RAB11FIP4	0.871481	2.5452e-70
Monocytes	C1QTNF7	-0.845552	3.70352e-62
Monocytes	CFHR1	-0.923323	8.06833e-94
Monocytes	C5orf56	0.883364	1.11672e-74
Monocytes	APOBEC3A	0.89229	2.81695e-78
Monocytes	LRP5	-0.861267	6.57716e-67
Monocytes	UBE2D3	0.873472	5.08893e-71
Monocytes	OLR1	-0.88024	1.72966e-73
Monocytes	HCFC1R1	-0.869514	1.21656e-69
Monocytes	FAM49A	0.870864	4.16855e-70
Monocytes	EHD2	-0.900569	6.5611e-82
Monocytes	NCF1	0.88392	6.79553e-75
Monocytes	NEFL	0.852908	2.59395e-64
Monocytes	CD2	0.8961	6.55055e-80
Monocytes	ZNF664-FAM101A	-0.890549	1.4988e-77
Monocytes	HPGDS	-0.875193	1.23715e-71
Monocytes	NAV2	-0.93308	4.10471e-100
Monocytes	COX7B	0.852822	2.75402e-64
Monocytes	PCDHGA5	-0.889702	3.34738e-77
Monocytes	ELF4	0.895605	1.07616e-79
Monocytes	UBE2J1	0.866265	1.52664e-68
Monocytes	FAM78A	0.883875	7.07763e-75
Monocytes	RNF150	-0.894919	2.13378e-79
Monocytes	PRDM6	-0.873909	3.56046e-71
Monocytes	FCAR	0.834678	3.59496e-59
Monocytes	NT5E	-0.859509	2.38719e-66
Monocytes	PSMB8-AS1	0.916004	1.26513e-89
Monocytes	CD200	-0.867807	4.63484e-69
Monocytes	SLC7A5P2	-0.852661	3.07863e-64
Monocytes	CCND1	-0.885541	1.57732e-75
Monocytes	RUNX1T1	-0.857705	8.80294e-66
Monocytes	CTSK	-0.899177	2.81826e-81
Monocytes	IGFBP2	-0.919771	9.83436e-92
Monocytes	IMPA2	0.895974	7.43245e-80
Monocytes	KLRG1	0.871541	2.42539e-70
Monocytes	MSR1	-0.849806	2.17078e-63
Monocytes	MIR6756	-0.85789	7.70432e-66
Monocytes	LINC00324	0.943313	7.9115e-108
Monocytes	SMCHD1	0.80694	1.91716e-52
Monocytes	TTC28-AS1	0.871046	3.60533e-70
Monocytes	NET1	-0.814582	3.49e-54
Monocytes	BMP2	-0.870666	4.88304e-70
Monocytes	NPY1R	-0.840613	8.98137e-61
Monocytes	TOX	0.888506	1.02923e-76
Monocytes	ANP32A	0.856836	1.6402e-65
Monocytes	MGP	-0.910766	7.52689e-87
Monocytes	ESR1	-0.822353	4.88962e-56
Monocytes	SOST	-0.864367	6.48609e-68
Monocytes	LGALS12	0.909066	5.50111e-86
Monocytes	OLIG1	0.931799	3.10808e-99
Monocytes	PRF1	0.881253	7.17684e-74
Monocytes	LST1	0.902501	8.37682e-83
Monocytes	GCH1	0.905692	2.54235e-84
Monocytes	ITIH3	-0.881584	5.3707e-74
Monocytes	FLI1	0.848159	6.57836e-63
Monocytes	CD79B	0.852983	2.46336e-64
Monocytes	KIAA0485	-0.86711	7.95677e-69
Monocytes	MAB21L2	-0.815777	1.83497e-54
Monocytes	FMOD	-0.910768	7.50466e-87
Monocytes	SH2D3C	0.907437	3.56348e-85
Monocytes	PTPN14	-0.919459	1.48356e-91
Monocytes	KCNAB1	-0.869334	1.40212e-69
Monocytes	GPR1	-0.939413	9.92102e-105
Monocytes	MXRA5	-0.9272	3.2464e-96
Monocytes	PODXL	-0.912117	1.5045e-87
Monocytes	C1QTNF2	-0.89286	1.61947e-78
Monocytes	LOC101928716	-0.846863	1.55986e-62
Monocytes	NFATC3	0.82533	9.01839e-57
Monocytes	SPATS2L	-0.853418	1.82164e-64
Monocytes	RAMP3	-0.842072	3.54168e-61
Monocytes	ITK	0.893143	1.22855e-78
Monocytes	PCDHA12	-0.820492	1.38472e-55
Monocytes	SLC48A1	-0.833778	6.21349e-59
Monocytes	YPEL1	0.826591	4.36266e-57
Monocytes	ITGB8	-0.908055	1.76143e-85
Monocytes	FAM153C	0.821581	7.54073e-56
Monocytes	GAP43	-0.823958	1.97367e-56
Monocytes	KLRC4	0.86869	2.32531e-69
Monocytes	NPNT	-0.904964	5.70601e-84
Monocytes	RBP7	0.902935	5.24478e-83
Monocytes	GNG2	0.861425	5.85325e-67
Monocytes	PDE3A	-0.919933	7.93578e-92
Monocytes	NR2F2-AS1	-0.851427	7.1995e-64
Monocytes	RASGEF1A	0.814439	3.76968e-54
Monocytes	TMC6	0.861293	6.4528e-67
Monocytes	FOLR2	-0.818812	3.5076e-55
Monocytes	GIMAP1-GIMAP5	0.903839	1.96501e-83
Monocytes	GXYLT2	-0.893841	6.19834e-79
Monocytes	RCN1	-0.871546	2.41667e-70
Monocytes	BCAR3	-0.923076	1.13475e-93
Monocytes	CDR2L	-0.898872	3.86645e-81
Monocytes	TPD52L1	-0.894106	4.77322e-79
Monocytes	PROS1	-0.847003	1.42176e-62
Monocytes	PSMB8	0.889892	2.79706e-77
Monocytes	DDIT4L	-0.88114	7.91632e-74
Monocytes	ENPP2	-0.885365	1.8512e-75
Monocytes	PIK3CD	0.902142	1.2329e-82
Monocytes	CDH11	-0.898101	8.56326e-81
Monocytes	AIF1L	-0.82785	2.10145e-57
Monocytes	FHL5	-0.801917	2.4235e-51
Monocytes	GIMAP6	0.899672	1.68296e-81
Monocytes	ITGA2	-0.911011	5.62854e-87
Monocytes	DOCK4	-0.876487	4.21459e-72
Monocytes	VAT1	-0.89685	3.07006e-80
Monocytes	SHANK3	-0.912042	1.64724e-87
Monocytes	FAM213A	-0.865131	3.63248e-68
Monocytes	EOMES	0.852224	4.16224e-64
Monocytes	CHST2	0.880824	1.0429e-73
Monocytes	MYC	0.825399	8.66885e-57
Monocytes	C3orf70	-0.830187	5.33171e-58
Monocytes	FRMD4A	-0.902857	5.70721e-83
Monocytes	ORC5	0.851568	6.53586e-64
Monocytes	BCL11B	0.885278	2.00256e-75
Monocytes	ART4	-0.888497	1.03795e-76
Monocytes	ZC3H12C	-0.819747	2.09296e-55
Monocytes	GPR18	0.925623	3.17343e-95
Monocytes	FCMR	0.842529	2.64122e-61
Monocytes	MALL	-0.898412	6.21602e-81
Monocytes	HIST1H2AG	0.846076	2.62348e-62
Monocytes	S100A16	-0.922645	2.05395e-93
Monocytes	PLS3	-0.935136	1.46586e-101
Monocytes	PCDHA7	-0.820492	1.38472e-55
Monocytes	TIMP1	-0.837482	6.40975e-60
Monocytes	NELL2	0.894812	2.37239e-79
Monocytes	PLOD2	-0.888392	1.14506e-76
Monocytes	CHIT1	-0.873282	5.94109e-71
Monocytes	LOC101060424	-0.917781	1.31716e-90
Monocytes	FIGN	-0.856756	1.73637e-65
Monocytes	MRC1	-0.887418	2.82669e-76
Monocytes	TMEM178A	-0.810924	2.43032e-53
Monocytes	LOC100288911	-0.900929	4.48761e-82
Monocytes	MAGI1	-0.888583	9.57318e-77
Monocytes	BGN	-0.900643	6.06736e-82
Monocytes	APOBEC3F	0.854476	8.70108e-65
Monocytes	THEMIS2	0.830337	4.8764e-58
Monocytes	TSTD1	0.808631	8.02431e-53
Monocytes	RGS18	0.903842	1.95737e-83
Monocytes	SP4	0.872867	8.3258e-71
Monocytes	ICAM2	0.905336	3.7785e-84
Monocytes	LFNG	0.893106	1.27387e-78
Monocytes	EIF3H	0.844132	9.37019e-62
Monocytes	RAB4B	0.92791	1.14528e-96
Monocytes	AMOTL2	-0.918955	2.87528e-91
Monocytes	PCDHGA4	-0.876447	4.3586e-72
Monocytes	BLK	0.823979	1.95011e-56
Monocytes	LILRA5	0.810476	3.07221e-53
Monocytes	CRLF3	0.890113	2.26758e-77
Monocytes	GBP4	0.868956	1.88723e-69
Monocytes	IBSP	-0.829275	9.12875e-58
Monocytes	TRIP10	-0.806667	2.20458e-52
Monocytes	NNMT	-0.930954	1.15493e-98
Monocytes	FILIP1	-0.868833	2.07882e-69
Monocytes	TSEN54	0.877395	1.96591e-72
Monocytes	MAGI2-AS3	-0.878994	5.05324e-73
Monocytes	CA12	-0.859501	2.40174e-66
Monocytes	STAT1	0.813345	6.76111e-54
Monocytes	COL8A1	-0.869525	1.20578e-69
Monocytes	LOC102725271	-0.850457	1.3956e-63
Monocytes	TWSG1	-0.856046	2.877e-65
Monocytes	MMP12	-0.905469	3.25999e-84
Monocytes	RERGL	-0.87132	2.89661e-70
Monocytes	COLEC12	-0.90333	3.42075e-83
Monocytes	IL18RAP	0.869988	8.36279e-70
Monocytes	CDC40	0.892967	1.45892e-78
Monocytes	CARD16	0.897548	1.50922e-80
Monocytes	REEP1	-0.809496	5.12422e-53
Monocytes	MYOCD	-0.838961	2.5453e-60
Monocytes	SLAMF6	0.868683	2.3385e-69
Monocytes	CRNDE	-0.883958	6.5716e-75
Monocytes	LOC100653149	-0.897891	1.06199e-80
Monocytes	STK39	0.834015	5.37983e-59
Monocytes	CCR7	0.878414	8.28838e-73
Monocytes	SMARCA1	-0.901562	2.29125e-82
Monocytes	TRIM47	-0.894431	3.46377e-79
Monocytes	TRIM6	-0.86488	4.39586e-68
Monocytes	NR2F2	-0.846546	1.92409e-62
Monocytes	CD109	-0.821538	7.72586e-56
Monocytes	ANGPTL1	-0.839974	1.34566e-60
Monocytes	SPAST	0.816788	1.06091e-54
Monocytes	ZBTB24	0.870041	8.02029e-70
Monocytes	FHOD3	-0.859411	2.56456e-66
Monocytes	UBE2QL1	-0.830638	4.07939e-58
Monocytes	RPS6KA2	-0.899248	2.61665e-81
Monocytes	SLC22A3	-0.870796	4.40325e-70
Monocytes	LOC102725213	0.863806	9.90443e-68
Monocytes	MRO	-0.847754	8.62605e-63
Monocytes	PARP8	0.831779	2.06792e-58
Monocytes	DAAM2	-0.897916	1.03561e-80
Monocytes	EFEMP1	-0.937214	4.50688e-103
Monocytes	P2RY14	0.823194	3.04205e-56
Monocytes	TBC1D16	-0.921997	4.97947e-93
Monocytes	WFS1	-0.886028	1.01325e-75
Monocytes	MOCS1	-0.872047	1.61534e-70
Monocytes	IGSF21	-0.890388	1.74726e-77
Monocytes	DOCK6	-0.901467	2.53469e-82
Monocytes	FPR1	0.861756	4.58124e-67
Monocytes	GALNT15	-0.864637	5.28779e-68
Monocytes	GNLY	0.900256	9.1203e-82
Monocytes	ASPN	-0.900832	4.96912e-82
Monocytes	ADGRG1	0.864919	4.26813e-68
Monocytes	ADGRF5	-0.8851	2.35262e-75
Monocytes	MMP11	-0.875323	1.11076e-71
Monocytes	RASSF8-AS1	-0.915303	3.04597e-89
Monocytes	SMOC2	-0.891435	6.42726e-78
Monocytes	KIAA1429	0.816617	1.16437e-54
Monocytes	ITGA10	-0.885866	1.17346e-75
Monocytes	TRIP6	-0.858109	6.58419e-66
Monocytes	XCL1	0.837158	7.83437e-60
Monocytes	HACD1	-0.849309	3.03778e-63
Monocytes	ACSS3	-0.869236	1.51492e-69
Monocytes	SPEG	-0.872827	8.59714e-71
Monocytes	RAB24	0.892112	3.34445e-78
Monocytes	PLPP4	-0.836602	1.10506e-59
Monocytes	LGALS2	0.891634	5.30538e-78
Monocytes	STK10	0.850249	1.60842e-63
Monocytes	CCDC102B	-0.852937	2.54209e-64
Monocytes	ABCD3	0.864345	6.59348e-68
Monocytes	DOCK1	-0.919925	8.02425e-92
Monocytes	C4B	-0.891052	9.27257e-78
Monocytes	MTF2	0.864574	5.54489e-68
Monocytes	SLA2	0.879681	2.80342e-73
Monocytes	MYBL1	0.828427	1.5009e-57
Monocytes	IQGAP3	-0.868353	3.02806e-69
Monocytes	SDS	-0.835927	1.67398e-59
Monocytes	MTUS2	-0.813916	4.98666e-54
Monocytes	EMCN	-0.864171	7.52068e-68
Monocytes	SLC25A40	0.942734	2.35342e-107
Monocytes	CACNA1C	-0.866034	1.82206e-68
Monocytes	BUB3	0.829198	9.5479e-58
Monocytes	SPRY4-IT1	-0.885441	1.72675e-75
Monocytes	GPC4	-0.919402	1.59905e-91
Monocytes	SOGA1	-0.857516	1.00778e-65
Monocytes	PAM	-0.900371	8.08563e-82
Monocytes	COL4A2	-0.909479	3.40389e-86
Monocytes	MSC-AS1	-0.841026	6.90831e-61
Monocytes	LUM	-0.90552	3.07827e-84
Monocytes	OBSL1	-0.896708	3.54474e-80
Monocytes	C1S	-0.888848	7.47362e-77
Monocytes	TCF7L1	-0.913756	2.06212e-88
Monocytes	ZCCHC6	0.841605	4.77639e-61
Monocytes	CGNL1	-0.910366	1.20635e-86
Monocytes	FOXP2	-0.885044	2.47365e-75
Monocytes	FLT1	-0.863063	1.73122e-67
Monocytes	ALOX12	0.8491	3.49741e-63
Monocytes	GAREM1	-0.819483	2.42298e-55
Monocytes	RBM34	0.872166	1.46725e-70
Monocytes	EXT1	-0.845172	4.75406e-62
Monocytes	CLEC4D	0.95443	4.9082e-118
Monocytes	RCOR1	0.849599	2.4985e-63
Monocytes	NXN	-0.893761	6.7051e-79
Monocytes	LRRC32	-0.927754	1.44081e-96
Monocytes	MRAS	-0.86835	3.03528e-69
Monocytes	EMB	0.885786	1.26216e-75
Monocytes	CCL18	-0.917471	1.96177e-90
Monocytes	AXL	-0.915311	3.01661e-89
Monocytes	CCR6	0.880181	1.82029e-73
Monocytes	GMCL1P1	0.815661	1.95394e-54
Monocytes	TSPAN12	-0.870205	7.04285e-70
Monocytes	NRN1	-0.833476	7.45631e-59
Monocytes	PCDHB14	-0.829185	9.62044e-58
Monocytes	CD276	-0.895049	1.87552e-79
Monocytes	SHE	-0.889822	2.9895e-77
Monocytes	GATA3	0.890421	1.69265e-77
Monocytes	PCDHA5	-0.820492	1.38472e-55
Monocytes	SASH1	-0.82284	3.71562e-56
Monocytes	OGN	-0.928174	7.74314e-97
Monocytes	LDLRAP1	0.872145	1.49184e-70
Monocytes	NAT8B	0.816459	1.26832e-54
Monocytes	C5orf63	0.83342	7.71598e-59
Monocytes	USP15	0.907732	2.54908e-85
Monocytes	C9orf72	0.888548	9.89711e-77
Monocytes	TCEAL2	-0.860203	1.43824e-66
Monocytes	PTGER2	0.907077	5.36708e-85
Monocytes	PCDHGB7	-0.889702	3.34738e-77
Monocytes	FAM153B	0.821581	7.54073e-56
Monocytes	FOXC2	-0.911787	2.23595e-87
Monocytes	MIR34A	-0.916894	4.10264e-90
Monocytes	HDAC4	0.820944	1.07632e-55
Monocytes	HS3ST3B1	0.855021	5.93236e-65
Monocytes	CCDC3	-0.903747	2.1723e-83
Monocytes	MFGE8	-0.91456	7.67449e-89
Monocytes	PNMA2	-0.90535	3.71956e-84
Monocytes	ACP5	-0.800084	6.00511e-51
Monocytes	CNPY3	0.897798	1.16771e-80
Monocytes	CNTNAP3P2	-0.817967	5.57789e-55
Monocytes	MAPK1	0.91347	2.92606e-88
Monocytes	ATP9A	-0.835582	2.06988e-59
Monocytes	PGF	-0.912503	9.46e-88
Monocytes	FNIP2	-0.877072	2.58136e-72
Monocytes	ISLR	-0.913927	1.6722e-88
Monocytes	TLR10	0.898459	5.92012e-81
Monocytes	HOXA2	-0.868373	2.98138e-69
Monocytes	CLIC4	-0.87599	6.38559e-72
Monocytes	DKK3	-0.876829	3.16552e-72
Monocytes	ZNF430	0.804607	6.28662e-52
Monocytes	HIST1H2AM	0.846076	2.62348e-62
Monocytes	POSTN	-0.855939	3.10292e-65
Monocytes	GP1BB	0.82063	1.28204e-55
Monocytes	JAML	0.90992	2.03406e-86
Monocytes	LINC00476	0.815122	2.61232e-54
Monocytes	RCHY1	0.906059	1.68726e-84
Monocytes	CYP27B1	-0.802254	2.04831e-51
Monocytes	SH3PXD2B	-0.919006	2.68976e-91
Monocytes	PTBP3	0.829335	8.81001e-58
Monocytes	SERTAD4	-0.844092	9.61946e-62
Monocytes	GNAZ	0.8198	2.03299e-55
Monocytes	SPRY1	-0.915926	1.39666e-89
Monocytes	FAM57A	-0.895639	1.03995e-79
Monocytes	TCEAL7	-0.846826	1.59861e-62
Monocytes	SCG2	-0.886173	8.87026e-76
Monocytes	MMP14	-0.861293	6.45457e-67
Monocytes	TREM2	-0.878553	7.36608e-73
Monocytes	PADI4	0.873983	3.3505e-71
Monocytes	FMO3	-0.875431	1.0161e-71
Monocytes	PLAT	-0.927226	3.12866e-96
Monocytes	ITGBL1	-0.806636	2.23972e-52
Monocytes	TAP2	0.822162	5.44409e-56
Monocytes	THSD7A	-0.858763	4.10517e-66
Monocytes	PTPRF	-0.899519	1.97272e-81
Monocytes	EFHD2	0.878277	9.31289e-73
Monocytes	LINS1	0.8771	2.52076e-72
Monocytes	EGFR	-0.867658	5.20115e-69
Monocytes	DNM3OS	-0.891256	7.62654e-78
Monocytes	RASL12	-0.87867	6.66366e-73
Monocytes	CASC15	-0.908206	1.48174e-85
Monocytes	PPFIA2	-0.888103	1.49753e-76
Monocytes	LOC653786	-0.917781	1.31716e-90
Monocytes	SUSD3	0.889721	3.28833e-77
Monocytes	TESPA1	0.871932	1.77174e-70
Monocytes	ADAMTS15	-0.886093	9.54556e-76
Monocytes	PIP4K2A	0.879243	4.08185e-73
Monocytes	CARD10	-0.843495	1.41624e-61
Monocytes	TCL1A	0.825629	7.59621e-57
Monocytes	MYLK	-0.847556	9.83949e-63
Monocytes	ACOT11	-0.89459	2.9578e-79
Monocytes	UNC5C	-0.855308	4.84803e-65
Monocytes	PAPOLG	0.823519	2.53186e-56
Monocytes	FSCN1	-0.89764	1.37343e-80
Monocytes	TMEM136	-0.882998	1.54484e-74
Monocytes	CYSLTR1	0.894563	3.03889e-79
Monocytes	DZIP1	-0.833769	6.24708e-59
Monocytes	GPR161	-0.87209	1.56044e-70
Monocytes	GPBAR1	0.948486	2.69768e-112
Monocytes	SRPX2	-0.89733	1.88362e-80
Monocytes	CHD2	0.813779	5.36455e-54
Monocytes	CTLA4	0.814054	4.63042e-54
Monocytes	FAM226B	0.819187	2.85234e-55
Monocytes	MIR6125	0.907732	2.54908e-85
Monocytes	AQP3	0.85668	1.83295e-65
Monocytes	TRIM52	0.807153	1.71839e-52
Monocytes	SLX1B-SULT1A4	0.888312	1.23267e-76
Monocytes	LYVE1	-0.833722	6.42554e-59
Monocytes	IGFBP6	-0.914913	4.95291e-89
Monocytes	ADAMTS8	-0.838506	3.3846e-60
Monocytes	ARHGEF28	-0.835686	1.94143e-59
Monocytes	LOC100996583	0.849866	2.08452e-63
Monocytes	MXRA7	-0.864646	5.25186e-68
Monocytes	SRD5A1	0.805991	3.11405e-52
Monocytes	CFL2	-0.804333	7.21727e-52
Monocytes	PDLIM4	-0.91343	3.07162e-88
Monocytes	CEACAM21	0.861502	5.53049e-67
Monocytes	NAAA	0.898415	6.19534e-81
Monocytes	GIMAP4	0.911139	4.84051e-87
Monocytes	ABHD13	0.833684	6.57727e-59
Monocytes	LAT	0.892559	2.17039e-78
Monocytes	CLEC7A	0.836776	9.92489e-60
Monocytes	KCNA3	0.871477	2.55457e-70
Monocytes	IQCJ-SCHIP1	-0.907723	2.57463e-85
Monocytes	PDGFA	-0.888581	9.59513e-77
Monocytes	P3H2	-0.881652	5.05981e-74
Monocytes	LRRC49	-0.883718	8.14089e-75
Monocytes	SELPLG	0.874483	2.22342e-71
Monocytes	ARMC9	-0.898056	8.9653e-81
Monocytes	MCOLN3	-0.849056	3.60406e-63
Monocytes	TPSB2	-0.812662	9.71495e-54
Monocytes	ZNRF3	-0.872635	1.00406e-70
Monocytes	TTC8	-0.839734	1.56605e-60
Monocytes	LOC101927705	-0.930588	2.02999e-98
Monocytes	GBP1	0.828241	1.67319e-57
Monocytes	PSD4	0.84927	3.11913e-63
Monocytes	PALMD	-0.906298	1.29123e-84
Monocytes	AKAP12	-0.819002	3.15841e-55
Monocytes	ITPKB	0.816475	1.25724e-54
Monocytes	MEOX2	-0.847398	1.09325e-62
Monocytes	CEMIP	-0.913678	2.27115e-88
Monocytes	SLC25A27	-0.83133	2.70418e-58
Monocytes	SFI1	0.833065	9.55655e-59
Monocytes	KIR2DS2	0.834419	4.21059e-59
Monocytes	MINOS1-NBL1	-0.919117	2.32497e-91
Monocytes	CEP85L	0.824773	1.24014e-56
Monocytes	OAS2	0.840571	9.22034e-61
Monocytes	IPCEF1	0.896782	3.2875e-80
Monocytes	LOC100996693	-0.872827	8.59714e-71
Monocytes	GLIS3	-0.805001	5.14966e-52
Monocytes	FBXL22	-0.885552	1.56161e-75
Monocytes	BIN2	0.909663	2.74617e-86
Monocytes	TNKS1BP1	-0.896793	3.25063e-80
Monocytes	SP140	0.900798	5.1558e-82
Monocytes	CD163L1	-0.881264	7.10623e-74
Monocytes	FEZ1	-0.851035	9.41024e-64
Monocytes	EVI2B	0.907253	4.39432e-85
Monocytes	APOLD1	-0.882455	2.49772e-74
Monocytes	TNFSF8	0.906572	9.48625e-85
Monocytes	ARHGAP29	-0.868014	3.94349e-69
Monocytes	PDE5A	-0.847069	1.36067e-62
Monocytes	SCARA3	-0.814243	4.18513e-54
Monocytes	FBLN2	-0.899394	2.24775e-81
Monocytes	NCKAP1L	0.826466	4.69136e-57
Monocytes	SULT1A3	0.888312	1.23267e-76
Monocytes	TOM1L1	-0.903977	1.68998e-83
Monocytes	ROBO4	-0.890176	2.1375e-77
Monocytes	PVALB	0.809955	4.0347e-53
Monocytes	OSBPL1A	-0.861815	4.38532e-67
Monocytes	NRGN	0.832089	1.71788e-58
Monocytes	COMP	-0.852605	3.19977e-64
Monocytes	LOC101928152	0.87267	9.76482e-71
Monocytes	SCLT1	0.84268	2.39742e-61
Monocytes	CAMSAP2	-0.846291	2.27769e-62
Monocytes	ARMCX1	-0.857817	8.11943e-66
Monocytes	ADORA3	-0.834059	5.2399e-59
Monocytes	PTPRG	-0.901973	1.47679e-82
Monocytes	MOCOS	-0.859874	1.82935e-66
Monocytes	RAI2	-0.874074	3.10968e-71
Monocytes	ANKRD44	0.804676	6.07031e-52
Monocytes	GZMB	0.869562	1.17121e-69
Monocytes	LY6G6F	0.824574	1.38936e-56
Monocytes	TNFRSF21	-0.807389	1.52273e-52
Monocytes	SLC16A4	-0.923589	5.58092e-94
Monocytes	SRGAP1	-0.881594	5.32655e-74
Monocytes	CDC42EP5	-0.924778	1.05471e-94
Monocytes	SPATA18	-0.892118	3.32482e-78
Monocytes	LINC01094	-0.840884	7.55802e-61
Monocytes	SLC6A8	-0.865163	3.54555e-68
Monocytes	LILRA1	0.951932	1.55604e-115
Monocytes	PATL2	0.872328	1.28767e-70
Monocytes	TBX3	-0.922084	4.42482e-93
Monocytes	CRIP2	-0.856813	1.66725e-65
Monocytes	PDE7A	0.851931	5.0919e-64
Monocytes	BTBD11	0.913434	3.05726e-88
Monocytes	NT5DC2	-0.875133	1.30083e-71
Monocytes	RASL11B	-0.886012	1.02746e-75
Monocytes	ZNF423	-0.912614	8.27244e-88
Monocytes	HLA-G	0.890219	2.05064e-77
Monocytes	DIO2	-0.80912	6.22727e-53
Monocytes	CYTIP	0.831029	3.23387e-58
Monocytes	CYBB	0.877461	1.85906e-72
Monocytes	LOC100506558	-0.912009	1.71391e-87
Monocytes	SLC24A4	0.951149	8.88659e-115
Monocytes	SEMA6D	-0.868119	3.63291e-69
Monocytes	SLC25A20	0.870282	6.62693e-70
Monocytes	KCNJ3	-0.827116	3.22072e-57
Monocytes	MTHFD1L	-0.895419	1.29598e-79
Monocytes	HIST1H2AC	0.858121	6.5244e-66
Monocytes	PCDHGA8	-0.889702	3.34738e-77
Monocytes	RALGPS2	0.838031	4.55331e-60
Monocytes	GVINP1	0.867786	4.7104e-69
Monocytes	HRH1	-0.864382	6.41424e-68
Monocytes	NID2	-0.876282	5.00315e-72
Monocytes	HIST1H3C	0.880956	9.2985e-74
Monocytes	HSPC102	0.886732	5.31919e-76
Monocytes	CD247	0.904162	1.38e-83
Monocytes	KRT18	-0.88721	3.42717e-76
Monocytes	HIST2H2AA3	0.868113	3.65214e-69
Monocytes	MACC1	-0.889685	3.40072e-77
Monocytes	TRDV2	0.883286	1.19647e-74
Monocytes	MFAP2	-0.892767	1.77319e-78
Monocytes	ZNF415	-0.858937	3.61783e-66
Monocytes	IL17RA	0.921628	8.21978e-93
Monocytes	ST5	-0.922189	3.83215e-93
Monocytes	FZD8	-0.877491	1.81333e-72
Monocytes	HTRA1	-0.924341	1.95099e-94
Monocytes	LRMP	0.870686	4.80325e-70
Monocytes	LOC100505501	0.834673	3.60665e-59
Monocytes	LHFP	-0.909641	2.81883e-86
Monocytes	LOC101928635	-0.910154	1.54699e-86
Monocytes	LOC101060604	-0.852661	3.07863e-64
Monocytes	CAMK4	0.873625	4.491e-71
Monocytes	WISP1	-0.855164	5.36599e-65
Monocytes	P2RY10	0.864402	6.31722e-68
Monocytes	PHLDA2	-0.883191	1.3024e-74
Monocytes	PTPN6	0.861855	4.25916e-67
Monocytes	COL16A1	-0.8977	1.29096e-80
Monocytes	TTC22	0.907514	3.26635e-85
Monocytes	PCDHB9	-0.852543	3.34021e-64
Monocytes	DDX11L2	0.836054	1.54841e-59
Monocytes	ADIRF	-0.929205	1.66186e-97
Monocytes	GPX8	-0.925925	2.05941e-95
Monocytes	HIST1H2BK	0.863955	8.85296e-68
Monocytes	SLC29A1	-0.873838	3.7739e-71
Monocytes	CELF2	0.873437	5.23499e-71
Monocytes	SAA1	-0.846272	2.30623e-62
Monocytes	PF4V1	0.868667	2.36699e-69
Monocytes	SH2D1B	0.853797	1.39903e-64
Monocytes	HEY1	-0.870918	3.99365e-70
Monocytes	SBK1	0.891728	4.84805e-78
Monocytes	VASN	-0.879987	2.15256e-73
Monocytes	TFAP2A	-0.836878	9.3159e-60
Monocytes	RHOJ	-0.869477	1.25267e-69
Monocytes	RBFOX2	-0.848531	5.12783e-63
Monocytes	PGR	-0.871195	3.20118e-70
Monocytes	SRPX	-0.918301	6.73481e-91
Monocytes	FBXL7	-0.903251	3.72814e-83
Monocytes	LRP12	-0.885549	1.56556e-75
Monocytes	KRT7	-0.820954	1.07065e-55
Monocytes	MBNL3	0.860225	1.41511e-66
Monocytes	SDC3	-0.888682	8.73017e-77
Monocytes	PCDH17	-0.859189	3.01341e-66
Monocytes	C1orf54	-0.837696	5.61004e-60
Monocytes	TFPI	-0.834552	3.88284e-59
Monocytes	MECOM	-0.83858	3.2322e-60
Monocytes	SMTN	-0.853205	2.11205e-64
Monocytes	FILIP1L	-0.90904	5.66741e-86
Monocytes	PDE4DIP	-0.863436	1.30845e-67
Monocytes	TWIST2	-0.896181	6.03605e-80
Monocytes	PKIA	0.903783	2.08736e-83
Monocytes	GAS1	-0.878014	1.16447e-72
Monocytes	CYB5R2	-0.897811	1.15302e-80
Monocytes	PEG3	-0.834138	4.9947e-59
Monocytes	NADK	0.885103	2.34682e-75
Monocytes	AKAP8L	0.804663	6.11067e-52
Monocytes	ZNF532	-0.807908	1.16604e-52
Monocytes	LCP2	0.839448	1.87465e-60
Monocytes	IL10RA	0.838776	2.85935e-60
Monocytes	COL4A1	-0.932089	1.97047e-99
Monocytes	RNASE1	-0.909412	3.67826e-86
Monocytes	ADAMTS3	-0.87389	3.61514e-71
Monocytes	SYDE1	-0.862021	3.76392e-67
Monocytes	ABHD17B	0.849178	3.32004e-63
Monocytes	ICAM3	0.910674	8.39066e-87
Monocytes	FBXL16	0.912239	1.29961e-87
Monocytes	KANK2	-0.920347	4.58264e-92
Monocytes	SLC1A3	-0.910354	1.22284e-86
Monocytes	TAF8	0.853524	1.69194e-64
Monocytes	ALDH1A3	-0.891088	8.95742e-78
Monocytes	CCL5	0.849058	3.59906e-63
Monocytes	LOC101928370	0.872503	1.11809e-70
Monocytes	CCDC69	0.885583	1.51878e-75
Monocytes	ZFAND5	0.802879	1.49916e-51
Monocytes	PCDHGA11	-0.889702	3.34738e-77
Monocytes	TM4SF1	-0.921922	5.51698e-93
Monocytes	RPL35A	0.889536	3.91376e-77
Monocytes	JUP	-0.876771	3.32282e-72
Monocytes	RAPGEF5	-0.915987	1.29338e-89
Monocytes	PLPP3	-0.911158	4.72994e-87
Monocytes	LOXL4	-0.901181	3.43595e-82
Monocytes	CLIP3	-0.893808	6.40434e-79
Monocytes	C7orf73	0.899175	2.82353e-81
Monocytes	LOC101930363	0.821581	7.54073e-56
Monocytes	LOX	-0.89701	2.60811e-80
Monocytes	SULF1	-0.929544	9.95593e-98
Monocytes	FGF13	-0.910738	7.77585e-87
Monocytes	KBTBD2	0.860675	1.01713e-66
Monocytes	OR52K3P	0.932311	1.3909e-99
Monocytes	NLRP1	0.866656	1.12938e-68
Monocytes	LAMB2	-0.908807	7.42277e-86
Monocytes	MYL9	-0.823623	2.38608e-56
Monocytes	PTGFRN	-0.904542	9.09366e-84
Monocytes	CASKIN2	-0.896967	2.72606e-80
Monocytes	LURAP1L	-0.867595	5.46435e-69
Monocytes	SLC7A5P1	-0.852661	3.07863e-64
Monocytes	EHD1	0.899019	3.31909e-81
Monocytes	NBL1	-0.90863	9.10319e-86
Monocytes	AKR1C1	-0.909341	3.99583e-86
Monocytes	TRAF3IP3	0.848511	5.19571e-63
Monocytes	LPL	-0.84225	3.15987e-61
Monocytes	RPS6KA1	0.803894	9.00652e-52
Monocytes	CLEC2D	0.830285	5.02886e-58
Monocytes	PLPP1	-0.904132	1.42527e-83
Monocytes	PTPRM	-0.863784	1.00713e-67
Monocytes	PRKCQ	0.902617	7.39327e-83
Monocytes	CD8B	0.863902	9.21629e-68
Monocytes	SSPN	-0.818065	5.28452e-55
Monocytes	HIST1H3D	0.880956	9.2985e-74
Monocytes	HS3ST2	-0.894887	2.20348e-79
Monocytes	SPSB1	-0.894189	4.39787e-79
Monocytes	CNOT8	0.869622	1.11697e-69
Monocytes	CTNND1	-0.854123	1.11359e-64
Monocytes	F5	0.824951	1.12028e-56
Monocytes	RARRES1	-0.862603	2.44023e-67
Monocytes	TPM2	-0.822563	4.344e-56
Monocytes	FAT1	-0.926125	1.54568e-95
Monocytes	OLFML3	-0.907895	2.11436e-85
Monocytes	GJC1	-0.893421	9.36273e-79
Monocytes	TNRC6C-AS1	0.854051	1.1711e-64
Monocytes	KIRREL	-0.911661	2.5994e-87
Monocytes	PRKCH	0.86659	1.18864e-68
Monocytes	TNAP	-0.9239	3.61971e-94
Monocytes	NRXN3	-0.879779	2.5759e-73
Monocytes	AJUBA	-0.86842	2.87308e-69
Monocytes	PCDHGB6	-0.889702	3.34738e-77
Monocytes	LOC100996286	0.87536	1.0775e-71
Monocytes	RASSF8	-0.913815	1.92039e-88
Monocytes	PDGFRA	-0.935997	3.51314e-102
Monocytes	DOK5	-0.915088	3.98646e-89
Monocytes	STXBP1	-0.887182	3.51443e-76
Monocytes	DMD	-0.886453	6.87097e-76
Monocytes	MPEG1	0.834519	3.96248e-59
Monocytes	FGD3	0.855974	3.02655e-65
Monocytes	ADCY2	-0.905207	4.36067e-84
Monocytes	ASPHD2	0.921467	1.02077e-92
Monocytes	HOOK1	0.813726	5.51876e-54
Monocytes	RABGAP1L	0.854226	1.03657e-64
Monocytes	DKFZP564C152	-0.80673	2.13431e-52
Monocytes	FPR2	0.867635	5.29463e-69
Monocytes	DLC1	-0.864632	5.30739e-68
Monocytes	PPIC	-0.922488	2.5489e-93
Monocytes	SELM	-0.904281	1.21107e-83
Monocytes	LINC00312	-0.898236	7.45429e-81
Monocytes	SPRY4	-0.892726	1.84391e-78
Monocytes	RAP2C	0.867333	6.69637e-69
Monocytes	NUAK2	0.904454	1.00178e-83
Monocytes	PGM5	-0.872573	1.05576e-70
Monocytes	RBM39	0.836164	1.44772e-59
Monocytes	HDAC1	0.881006	8.89677e-74
Monocytes	FXYD1	-0.849759	2.24133e-63
Monocytes	SH3RF1	-0.837983	4.69148e-60
Monocytes	MASP1	-0.860009	1.65724e-66
Monocytes	LMCD1	-0.913104	4.57141e-88
Monocytes	ADAMTS9-AS2	-0.853472	1.7537e-64
Monocytes	CLDN1	-0.900413	7.73346e-82
Monocytes	SH3BGR	-0.872838	8.51952e-71
Monocytes	TRAJ17	0.883286	1.19647e-74
Monocytes	ICOS	0.870135	7.44747e-70
Monocytes	PCDHGB3	-0.889702	3.34738e-77
Monocytes	PCDHGC3	-0.889702	3.34738e-77
Monocytes	LOC100289090	0.879388	3.60414e-73
Monocytes	CAV2	-0.91065	8.62946e-87
Monocytes	NSG1	0.826809	3.84605e-57
Monocytes	NEURL1B	-0.873578	4.66517e-71
Monocytes	ASF1A	0.84705	1.3779e-62
Monocytes	CPE	-0.918968	2.8249e-91
Monocytes	DCHS1	-0.87285	8.43482e-71
Monocytes	MBNL1-AS1	-0.820979	1.05601e-55
Monocytes	HIST1H2BD	0.826413	4.83476e-57
Monocytes	WIPF1	0.821166	9.51075e-56
Monocytes	CXorf65	0.858932	3.63236e-66
Monocytes	BMX	-0.816081	1.55642e-54
Monocytes	INPP4A	0.848323	5.89422e-63
Monocytes	CALD1	-0.800654	4.53323e-51
Monocytes	AIG1	-0.876773	3.3165e-72
Monocytes	MKX	-0.806206	2.79005e-52
Monocytes	TGFB1I1	-0.891732	4.82628e-78
Monocytes	KIAA1462	-0.887063	3.9235e-76
Monocytes	NLRP12	0.9306	1.99298e-98
Monocytes	LY9	0.867022	8.51469e-69
Monocytes	CCDC144NL-AS1	-0.872102	1.54544e-70
Monocytes	C11orf96	-0.910212	1.44461e-86
Monocytes	TLE4	0.852192	4.25396e-64
Monocytes	C1orf228	0.892471	2.36384e-78
Monocytes	SOBP	-0.886339	7.6233e-76
Monocytes	SHOX2	-0.886542	6.33148e-76
Monocytes	ITGA7	-0.866287	1.50075e-68
Monocytes	COL24A1	-0.877831	1.35941e-72
Monocytes	RSPO3	-0.883196	1.29677e-74
Monocytes	IGFBP3	-0.821342	8.61939e-56
Monocytes	FAM117B	0.875302	1.13028e-71
Monocytes	CD101	0.93108	9.51347e-99
Monocytes	TRAV20	0.883286	1.19647e-74
Monocytes	C1QA	-0.868726	2.2616e-69
Monocytes	DCN	-0.917961	1.04489e-90
Monocytes	PCDHB5	-0.859681	2.10612e-66
Monocytes	LOC100996740	0.873856	3.71735e-71
Monocytes	PLVAP	-0.864878	4.403e-68
Monocytes	CLEC12B	0.874423	2.33631e-71
Monocytes	COL11A1	-0.834493	4.02382e-59
Monocytes	HTR2A	-0.900059	1.12202e-81
Monocytes	FUT7	0.89635	5.08764e-80
Monocytes	EPAS1	-0.926627	7.47814e-96
Monocytes	PRELP	-0.918116	8.55368e-91
Monocytes	S100A12	0.931386	5.91161e-99
Monocytes	COL8A2	-0.869032	1.77887e-69
Monocytes	ACTN1	-0.850292	1.56126e-63
Monocytes	CKMT2	-0.874781	1.73901e-71
Monocytes	SPRED2	-0.862278	3.10974e-67
Monocytes	ZNF91	0.803488	1.10453e-51
Monocytes	TIMP4	-0.860209	1.43268e-66
Monocytes	PITPNC1	0.890397	1.73187e-77
Monocytes	GBP5	0.839941	1.37354e-60
Monocytes	SLIT2	-0.893427	9.30249e-79
Monocytes	APOBEC3A_B	0.89229	2.81695e-78
Monocytes	FBXO6	0.803383	1.16434e-51
Monocytes	CX3CR1	0.898958	3.53471e-81
Monocytes	C2orf88	0.826503	4.59024e-57
Monocytes	NXT2	0.832833	1.09896e-58
Monocytes	HACD4	0.918036	9.48744e-91
Monocytes	HSPB7	-0.891166	8.31369e-78
Monocytes	ERRFI1	-0.925967	1.93868e-95
Monocytes	PMP22	-0.913609	2.46971e-88
Monocytes	NXPE3	0.813884	5.07261e-54
Monocytes	SUCNR1	-0.847726	8.78554e-63
Monocytes	WFDC1	-0.909924	2.02467e-86
Monocytes	MDS2	0.867219	7.3152e-69
Monocytes	ANKRD13D	0.900591	6.41328e-82
Monocytes	LOC440895	-0.834423	4.19987e-59
Monocytes	DENND6B	0.956584	2.62356e-120
Monocytes	GDF7	-0.888017	1.62225e-76
Monocytes	FZD4	-0.914284	1.07863e-88
Monocytes	SNAPC3	0.87111	3.42457e-70
Monocytes	TREML1	0.83031	4.95562e-58
Monocytes	CDC42EP1	-0.840279	1.10954e-60
Monocytes	FAM20C	-0.856263	2.46614e-65
Monocytes	IFITM1	0.866736	1.06212e-68
Monocytes	AATBC	0.928774	3.17169e-97
Monocytes	BPI	0.905856	2.1185e-84
Monocytes	MMP19	-0.872888	8.18002e-71
Monocytes	HIST1H2BH	0.844596	6.92493e-62
Monocytes	VNN2	0.876319	4.85002e-72
Monocytes	BCL10	0.802175	2.13121e-51
Monocytes	GAS6	-0.905222	4.28904e-84
Monocytes	SERPINA3	-0.891941	3.94865e-78
Monocytes	HOXB7	-0.88469	3.40524e-75
Monocytes	ETV1	-0.884515	3.98732e-75
Monocytes	NRK	-0.845788	3.17302e-62
Monocytes	PCOLCE2	-0.928221	7.22836e-97
Monocytes	CTTNBP2NL	-0.867011	8.58735e-69
Monocytes	SEPT6	0.814884	2.96908e-54
Monocytes	BACH2	0.805916	3.23506e-52
Monocytes	HIST1H3J	0.880956	9.2985e-74
Monocytes	CDA	0.901708	1.96131e-82
Monocytes	ME1	-0.854633	7.79495e-65
Monocytes	C9orf3	-0.87786	1.3271e-72
Monocytes	ROR1	-0.864894	4.35088e-68
Monocytes	SYNM	-0.843456	1.4528e-61
Monocytes	MYO1D	-0.934751	2.75992e-101
Monocytes	PPP2R3A	-0.887962	1.70799e-76
Monocytes	HSD17B14	-0.864251	7.0783e-68
Monocytes	COL27A1	-0.916201	9.87404e-90
Monocytes	PHLDB2	-0.891133	8.58268e-78
Monocytes	CYFIP2	0.876307	4.90106e-72
Monocytes	BHLHE41	-0.919464	1.4737e-91
Monocytes	KAZN	-0.931926	2.54818e-99
Monocytes	ADAMTSL1	-0.885078	2.40022e-75
Monocytes	ZNF675	0.90726	4.35762e-85
Monocytes	FAM101B	0.861845	4.29047e-67
Monocytes	TWIST1	-0.920858	2.31786e-92
Monocytes	PAX5	0.82693	3.58653e-57
Monocytes	C2orf40	-0.873309	5.81246e-71
Monocytes	AOX1	-0.873013	7.39183e-71
Monocytes	COL1A2	-0.929878	6.00126e-98
Monocytes	CYR61	-0.907122	5.09919e-85
Monocytes	DTNA	-0.901905	1.58874e-82
Monocytes	MAFF	-0.869534	1.1972e-69
Monocytes	IL1R1	-0.909884	2.12079e-86
Monocytes	FBXL13	-0.884977	2.62869e-75
Monocytes	KCNJ8	-0.844883	5.7428e-62
Monocytes	CTTN	-0.880427	1.4721e-73
Monocytes	PROCR	-0.87993	2.26126e-73
Monocytes	PHF11	0.821665	7.19343e-56
Monocytes	PASK	0.888762	8.09862e-77
Monocytes	TBC1D8B	-0.87401	3.27649e-71
Monocytes	GATC	0.814927	2.90087e-54
Monocytes	LAPTM4B	-0.827439	2.66929e-57
Monocytes	GJA5	-0.875133	1.301e-71
Monocytes	ITGB5	-0.864266	6.99968e-68
Monocytes	EVL	0.824163	1.75633e-56
Monocytes	LNX1	-0.852351	3.81377e-64
Monocytes	RGL4	0.8379	4.94161e-60
Monocytes	ZNF503	-0.827766	2.20705e-57
Monocytes	LOC643549	0.801674	2.73426e-51
Monocytes	GULP1	-0.829409	8.43751e-58
Monocytes	ARSJ	-0.897737	1.24382e-80
Monocytes	KCNE4	-0.906263	1.34289e-84
Monocytes	KCNS3	-0.902642	7.20055e-83
Monocytes	APOC1	-0.900415	7.72183e-82
Monocytes	TMEM37	-0.886313	7.80958e-76
Monocytes	ITGAL	0.857577	9.64879e-66
Monocytes	HSPA12A	-0.878323	8.95814e-73
Monocytes	RBM48	0.886292	7.95605e-76
Monocytes	HIST2H2BE	0.864805	4.65347e-68
Monocytes	PCDHGA3	-0.889702	3.34738e-77
Monocytes	SATB1	0.816893	1.00193e-54
Monocytes	THEMIS	0.892662	1.96218e-78
Monocytes	HTRA4	-0.888707	8.52543e-77
Monocytes	CH25H	-0.838704	2.99059e-60
Monocytes	COL12A1	-0.87503	1.41571e-71
Monocytes	SMAD6	-0.871058	3.5721e-70
Monocytes	MEDAG	-0.911211	4.44166e-87
Monocytes	CHST3	-0.878948	5.2544e-73
Monocytes	PDLIM5	-0.828275	1.63998e-57
Monocytes	LOC200772	0.865432	2.88711e-68
Monocytes	C1QTNF1	-0.889095	5.92974e-77
Monocytes	PCDHA6	-0.820492	1.38472e-55
Monocytes	ACKR3	-0.825757	7.05695e-57
Monocytes	KLRB1	0.899921	1.2971e-81
Monocytes	PSD3	-0.815876	1.73958e-54
Monocytes	NLRC3	0.869179	1.58378e-69
Monocytes	CD1C	0.890688	1.31357e-77
Monocytes	EYA2	-0.868913	1.95173e-69
Monocytes	ZNF471	-0.866078	1.76202e-68
Monocytes	EFS	-0.908002	1.87117e-85
Monocytes	ADGRE1	0.940673	1.04434e-105
Monocytes	FANCD2	0.820519	1.36434e-55
Monocytes	HOPX	0.882339	2.76659e-74
Monocytes	PDE3B	0.84522	4.60697e-62
Monocytes	LBR	0.84707	1.35921e-62
Monocytes	STEAP1	-0.91136	3.72046e-87
Monocytes	CBFA2T3	0.932796	6.45697e-100
Monocytes	MYB	0.914709	6.37687e-89
Monocytes	RCN3	-0.878938	5.30313e-73
Monocytes	PTGER3	-0.862053	3.67669e-67
Monocytes	ARHGEF10L	-0.88482	3.03035e-75
Monocytes	ERBB4	-0.859356	2.66838e-66
Monocytes	TSPAN32	0.888553	9.85115e-77
Monocytes	KANK1	-0.839497	1.81832e-60
Monocytes	ZAP70	0.86589	2.03521e-68
Monocytes	PTN	-0.874688	1.87806e-71
Monocytes	TMEM130	-0.897764	1.20982e-80
Monocytes	SPINK1	-0.908104	1.66486e-85
Monocytes	LPP	-0.807697	1.29948e-52
Monocytes	PTPRCAP	0.896726	3.47938e-80
Monocytes	IL12RB1	0.914179	1.22704e-88
Monocytes	LOC100996732	-0.860095	1.5573e-66
Monocytes	TNIK	0.806861	1.99673e-52
Monocytes	MYO1B	-0.89915	2.89736e-81
Monocytes	SOX7	-0.800702	4.42718e-51
Monocytes	BID	0.851073	9.17151e-64
Monocytes	WWC2	-0.815339	2.32402e-54
Monocytes	LOC101927137	0.84268	2.39742e-61
Monocytes	CYBA	0.832663	1.21764e-58
Monocytes	TGFB2	-0.892463	2.3824e-78
Monocytes	PLAU	-0.903807	2.03433e-83
Monocytes	NCF1B	0.895482	1.21717e-79
Monocytes	LAMA2	-0.85324	2.06036e-64
Monocytes	HSPB8	-0.915041	4.22637e-89
Monocytes	NFE2	0.941013	5.63463e-106
Monocytes	ADD3	0.860949	8.31716e-67
Monocytes	FRMD3	0.808203	1.00125e-52
Monocytes	C1R	-0.935437	8.91607e-102
Monocytes	SUSD5	-0.915218	3.38714e-89
Monocytes	MALT1	0.883101	1.40976e-74
Monocytes	GUCY1A3	-0.815614	2.00331e-54
Monocytes	KIR2DL2	0.82467	1.31563e-56
Monocytes	ID3	-0.867536	5.71849e-69
Monocytes	C1QC	-0.924121	2.65615e-94
Monocytes	ITIH5	-0.854623	7.84642e-65
Monocytes	BTLA	0.882253	2.98407e-74
Monocytes	IQCK	-0.882247	3.00045e-74
Monocytes	PRKCDBP	-0.909667	2.73316e-86
Monocytes	NBEAL1	-0.814993	2.79931e-54
Monocytes	DCK	0.855622	3.88273e-65
Monocytes	MIR6716	-0.880009	2.11322e-73
Monocytes	HCP5	0.903883	1.87156e-83
Monocytes	PHLDA3	-0.912185	1.3878e-87
Monocytes	LOC100507334	-0.834423	4.19987e-59
Monocytes	MMRN2	-0.891375	6.80851e-78
Monocytes	DSP	-0.857769	8.40952e-66
Monocytes	DOCK2	0.877016	2.70551e-72
Monocytes	NOSIP	0.852138	4.41518e-64
Monocytes	IRF1	0.896734	3.45371e-80
Monocytes	UNC5B	-0.904939	5.86498e-84
Monocytes	SSH2	0.879772	2.59223e-73
Monocytes	SYNPO2	-0.897681	1.3163e-80
Monocytes	CD1D	0.929562	9.70085e-98
Monocytes	PRAM1	0.934736	2.8294e-101
Monocytes	MSN	0.818071	5.26705e-55
Monocytes	ALPK3	-0.892278	2.8479e-78
Monocytes	SH2D1A	0.868505	2.68758e-69
Monocytes	RHOF	0.867103	7.9976e-69
Monocytes	EPDR1	-0.908311	1.31401e-85
Monocytes	GIMAP8	0.887875	1.85231e-76
Monocytes	SH3RF3	-0.902288	1.05381e-82
Monocytes	NRP1	-0.889173	5.50999e-77
Monocytes	TBC1D31	0.843803	1.16019e-61
Monocytes	CDH13	-0.923951	3.36915e-94
Monocytes	NLRP3	0.902084	1.31209e-82
Monocytes	FKBP7	-0.884979	2.62399e-75
Monocytes	GJA1	-0.937341	3.63197e-103
Monocytes	SAMD3	0.892234	2.97362e-78
Monocytes	GPNMB	-0.921192	1.48001e-92
Monocytes	NXPH3	-0.850029	1.86674e-63
Monocytes	SLC39A14	-0.897519	1.55393e-80
Monocytes	AKAP7	0.834395	4.27135e-59
Monocytes	ACVRL1	-0.90459	8.62049e-84
Monocytes	TGM2	-0.918723	3.89248e-91
Monocytes	DIP2C	-0.892193	3.09443e-78
Monocytes	PDLIM7	-0.801033	3.75897e-51
Monocytes	MSL3	0.820526	1.35884e-55
Monocytes	BMPR1A	-0.802091	2.22145e-51
Monocytes	PKD2	-0.883087	1.42774e-74
Monocytes	FAM46B	-0.893356	9.97604e-79
Monocytes	TIMP3	-0.871719	2.10348e-70
Monocytes	ARHGAP30	0.848355	5.77065e-63
Monocytes	NR1H3	-0.808831	7.235e-53
Monocytes	ABCG1	-0.813247	7.12207e-54
Monocytes	MXRA8	-0.913139	4.38127e-88
Monocytes	MAPKAPK5-AS1	0.908057	1.75774e-85
Monocytes	ARL11	0.806516	2.38117e-52
Monocytes	ZNF704	-0.913343	3.417e-88
Monocytes	ZNF277	0.810966	2.3763e-53
Monocytes	RAC2	0.868629	2.43957e-69
Monocytes	SEPT10	-0.852603	3.20432e-64
Monocytes	PLN	-0.906053	1.69887e-84
Monocytes	PROK2	0.866839	9.80714e-69
Monocytes	SEPT5	0.82063	1.28204e-55
Monocytes	LINC01127	0.860283	1.35676e-66
Monocytes	INTU	-0.829997	5.96367e-58
Monocytes	ADAMDEC1	-0.860465	1.18677e-66
Monocytes	EML1	-0.882792	1.85418e-74
Monocytes	LOC101928916	-0.930954	1.15493e-98
Monocytes	ATF3	-0.822147	5.48915e-56
Monocytes	UCHL1	-0.89686	3.03996e-80
Monocytes	SHISA3	-0.919283	1.87064e-91
Monocytes	PTGDR	0.820978	1.05629e-55
Monocytes	DGKH	-0.872772	8.98794e-71
Monocytes	TMEM45A	-0.88289	1.70062e-74
Monocytes	DBNDD2	-0.879927	2.26834e-73
Monocytes	APOL6	0.832326	1.49024e-58
Monocytes	FBN2	0.873547	4.78585e-71
Monocytes	RERG	-0.854458	8.81317e-65
Monocytes	DAB1	0.804227	7.61417e-52
Monocytes	DCBLD2	-0.903446	3.01545e-83
Monocytes	RBM33	0.822741	3.93078e-56
Monocytes	BTG1	0.849711	2.31573e-63
Monocytes	HIST1H3I	0.880956	9.2985e-74
Monocytes	TMEM30B	-0.800511	4.86603e-51
Monocytes	IKZF1	0.830125	5.52768e-58
Monocytes	PCDHA4	-0.820492	1.38472e-55
Monocytes	FBLIM1	-0.843495	1.41605e-61
Monocytes	RAPH1	-0.899762	1.53155e-81
Monocytes	PLTP	-0.909632	2.84861e-86
Monocytes	CNTN4	-0.826154	5.61488e-57
Monocytes	SULT1A4	0.888312	1.23267e-76
Monocytes	CHST1	-0.910204	1.45829e-86
Monocytes	GPR173	-0.901301	3.02275e-82
Monocytes	COL15A1	-0.937329	3.70423e-103
Monocytes	DACT3	-0.848063	7.01511e-63
Monocytes	CACHD1	-0.888089	1.51721e-76
Monocytes	RAP1GAP2	0.912577	8.65173e-88
Monocytes	HIST1H2AE	0.855565	4.04282e-65
Monocytes	HLA-E	0.903203	3.92554e-83
Monocytes	FLT3LG	0.893455	9.05646e-79
Monocytes	MYO1C	-0.917065	3.29727e-90
Monocytes	RAB37	0.921114	1.64223e-92
Monocytes	ATP1B1	-0.836183	1.4302e-59
Monocytes	BTN3A2	0.851464	7.01566e-64
Monocytes	GSTA4	-0.827116	3.22079e-57
Monocytes	CNKSR3	-0.906353	1.21397e-84
Monocytes	SYS1-DBNDD2	-0.879927	2.26834e-73
Monocytes	OSMR	-0.88208	3.47511e-74
Monocytes	SOD3	-0.894276	4.03756e-79
Monocytes	FOXC1	-0.914712	6.35323e-89
Monocytes	HIST1H3B	0.880956	9.2985e-74
Monocytes	CABP5	0.836177	1.43551e-59
Monocytes	ABCA1	-0.859976	1.6981e-66
Monocytes	CSF1	-0.900414	7.72701e-82
Monocytes	CLEC2B	0.830005	5.93631e-58
Monocytes	TNFSF10	0.857774	8.37806e-66
Monocytes	CRYAB	-0.922214	3.70295e-93
Monocytes	SCIN	-0.837735	5.476e-60
Monocytes	PCDHGA7	-0.889702	3.34738e-77
Monocytes	SKP2	0.856319	2.36958e-65
Monocytes	SYNC	-0.866728	1.06899e-68
Monocytes	PARVA	-0.901649	2.08735e-82
Monocytes	TEAD3	-0.864787	4.71734e-68
Monocytes	C8orf4	-0.884017	6.235e-75
Monocytes	MRAP2	-0.904006	1.63621e-83
Monocytes	ARID3A	0.848325	5.88813e-63
Monocytes	MYO5B	-0.870629	5.03014e-70
Monocytes	MATN1-AS1	0.887151	3.61645e-76
Monocytes	TNFRSF11B	-0.924734	1.12258e-94
Monocytes	LRRC17	-0.933793	1.30965e-100
Monocytes	NCF2	0.83432	4.47075e-59
Monocytes	EFHD1	-0.903104	4.36817e-83
Monocytes	RNF180	-0.840822	7.86389e-61
Monocytes	COPZ2	-0.905717	2.47181e-84
Monocytes	PAG1	0.821429	8.21233e-56
Monocytes	DCLK1	-0.896002	7.22387e-80
Monocytes	CTSW	0.850943	1.00217e-63
Monocytes	C1QTNF5	-0.902517	8.23537e-83
Monocytes	LOC339988	0.869248	1.5007e-69
Monocytes	ADAMTS9	-0.896884	2.96389e-80
Monocytes	ZBTB2	0.880945	9.38613e-74
Monocytes	TBX2	-0.861161	7.11551e-67
Monocytes	TMEM237	-0.88638	7.33998e-76
Monocytes	ARHGAP45	0.917707	1.44876e-90
Monocytes	RNASE2	0.932041	2.12465e-99
Monocytes	SDHAF3	0.890167	2.15538e-77
Monocytes	COL21A1	-0.931504	4.92413e-99
Monocytes	CLDN22	-0.815339	2.32402e-54
Monocytes	RAI14	-0.939378	1.05527e-104
Monocytes	HMCN1	-0.925099	6.69731e-95
Monocytes	STAT4	0.890852	1.12277e-77
Monocytes	LOC286191	-0.819611	2.25696e-55
Monocytes	SGCB	-0.862368	2.90902e-67
Monocytes	FRAT1	0.931033	1.02267e-98
Monocytes	NPAT	0.877709	1.50767e-72
Monocytes	RASGRP2	0.897429	1.70346e-80
Monocytes	APOB	-0.844379	7.98096e-62
Monocytes	CASP8	0.882017	3.67545e-74
Monocytes	CFH	-0.91488	5.16048e-89
Monocytes	LOC100996643	-0.895419	1.29598e-79
Monocytes	NRP2	-0.857206	1.25842e-65
Monocytes	IGFBP7	-0.875661	8.39195e-72
Monocytes	LOC100507311	-0.888389	1.14789e-76
Monocytes	FCRL3	0.870008	8.23414e-70
Monocytes	CDH2	-0.9258	2.46347e-95
Monocytes	PTPRB	-0.906666	8.53086e-85
Monocytes	ITGA1	-0.834922	3.09874e-59
Monocytes	FLNC	-0.851394	7.36197e-64
Monocytes	LOC101928195	-0.895419	1.29598e-79
Monocytes	ZNF721	0.842057	3.57552e-61
Monocytes	HAL	0.907888	2.13326e-85
Monocytes	SGIP1	-0.888154	1.42926e-76
Monocytes	RCAN2	-0.913093	4.62926e-88
Monocytes	ADGRL2	-0.910535	9.88797e-87
Monocytes	MAL	0.910572	9.45998e-87
Monocytes	PRRG4	0.862396	2.84811e-67
Monocytes	C4A	-0.891052	9.27257e-78
Monocytes	PPARG	-0.841412	5.40201e-61
Monocytes	MERTK	-0.813138	7.54549e-54
Monocytes	BAG1	0.876487	4.21487e-72
Monocytes	APLNR	-0.85783	8.04414e-66
Monocytes	SLC47A1	-0.870195	7.10098e-70
Monocytes	JAG1	-0.886009	1.03095e-75
Monocytes	CNN3	-0.909473	3.42681e-86
Monocytes	TANC1	-0.919114	2.33503e-91
Monocytes	HIST1H2AL	0.846076	2.62348e-62
Monocytes	PAPPA	-0.840416	1.01757e-60
Monocytes	EMC3	-0.873769	3.99338e-71
Monocytes	NUPR1	-0.917143	2.9862e-90
Monocytes	LOC101060521	0.817792	6.13651e-55
Monocytes	ITGA8	-0.895935	7.73151e-80
Monocytes	CCL7	-0.817098	8.96254e-55
Monocytes	MT1M	-0.912923	5.69224e-88
Monocytes	SERPINA1	0.857828	8.05809e-66
Monocytes	AKR1C2	-0.903304	3.51777e-83
Monocytes	MYO10	-0.909648	2.79423e-86
Monocytes	LOC100996735	-0.860095	1.5573e-66
Monocytes	HSPA4L	-0.836124	1.48321e-59
Monocytes	ENAH	-0.898895	3.77497e-81
Monocytes	MID1	-0.909809	2.31621e-86
Monocytes	LOC728061	-0.802078	2.23649e-51
Monocytes	PRSS35	-0.805523	3.94998e-52
Monocytes	RGS19	0.914042	1.45263e-88
Monocytes	ALDH1A2	-0.910154	1.54699e-86
Monocytes	SCRG1	-0.880288	1.65968e-73
Monocytes	EGR1	-0.818726	3.67763e-55
Monocytes	ECM1	-0.891934	3.97467e-78
Monocytes	MIR4683	-0.877491	1.81333e-72
Monocytes	WIPF3	-0.880972	9.16859e-74
Monocytes	MCEMP1	0.929854	6.22988e-98
Monocytes	GZMK	0.839202	2.18862e-60
Monocytes	HOXA3	-0.87915	4.42249e-73
Monocytes	EPB41L1	-0.899471	2.07456e-81
Monocytes	LOC101930344	-0.910366	1.20635e-86
Monocytes	MIA-RAB4B	0.92791	1.14528e-96
Monocytes	MNDA	0.914022	1.4894e-88
Monocytes	STOX2	-0.90587	2.08508e-84
Monocytes	IREB2	0.905338	3.76845e-84
Monocytes	KLRC2	0.860713	9.89599e-67
Monocytes	PCDHA2	-0.820492	1.38472e-55
Monocytes	MFRP	-0.902517	8.23537e-83
Monocytes	TRAT1	0.910915	6.3099e-87
Monocytes	ELOVL7	0.864088	8.00622e-68
Monocytes	PCDHA11	-0.820492	1.38472e-55
Monocytes	STAP1	0.821853	6.47445e-56
Monocytes	FAM169A	0.839107	2.32283e-60
Monocytes	THBD	-0.804916	5.37636e-52
Monocytes	TMEM246	-0.901672	2.03705e-82
Monocytes	CLEC4C	0.88256	2.27664e-74
Monocytes	NKG7	0.914811	5.62326e-89
Monocytes	NMRAL1P1	-0.875088	1.34933e-71
Monocytes	DNALI1	-0.871242	3.08197e-70
Monocytes	IFITM2	0.893376	9.78548e-79
Monocytes	MAP2K6	0.945779	6.66106e-110
Monocytes	LEFTY1	-0.81207	1.32929e-53
Monocytes	EMP1	-0.818745	3.63951e-55
Monocytes	SMIM10	-0.862144	3.43477e-67
Monocytes	PFN2	-0.918614	4.48364e-91
Monocytes	ASPH	-0.83983	1.47341e-60
Monocytes	TMPO	0.810311	3.34969e-53
Monocytes	PVRIG	0.910456	1.08427e-86
Monocytes	ZNF92	0.812291	1.18278e-53
Monocytes	MAP4K1	0.878118	1.06647e-72
Monocytes	LTBP2	-0.929446	1.15461e-97
Monocytes	FAM149A	-0.86065	1.03622e-66
Monocytes	HECW2	-0.820488	1.38783e-55
Monocytes	ABCA8	-0.868496	2.70674e-69
Monocytes	CDKN2D	0.906562	9.59052e-85
Monocytes	NDUFA4L2	-0.85841	5.29643e-66
Monocytes	INS-IGF2	-0.866043	1.80989e-68
Monocytes	GP6	0.877143	2.43068e-72
Monocytes	LEF1	0.878674	6.64337e-73
Monocytes	BICDL1	0.892266	2.88148e-78
Monocytes	IL13RA2	-0.880992	9.01019e-74
Monocytes	SERPINB2	0.841988	3.73648e-61
Monocytes	AOC3	-0.925841	2.3226e-95
Monocytes	FABP3	-0.855062	5.76285e-65
Monocytes	GJA4	-0.883997	6.34607e-75
Monocytes	C4B_2	-0.891052	9.27257e-78
Monocytes	NPTX2	-0.8903	1.8993e-77
Monocytes	PLA1A	-0.850359	1.49253e-63
Monocytes	SS18L2	0.915885	1.47098e-89
Monocytes	HPR	0.877405	1.94877e-72
Monocytes	HIST2H2AA4	0.868113	3.65214e-69
Monocytes	LRIG3	-0.884884	2.86012e-75
Monocytes	TEAD2	-0.888135	1.45471e-76
Monocytes	KIAA1217	-0.902071	1.32987e-82
Monocytes	RAB27B	0.871098	3.45988e-70
Monocytes	CTSS	0.808106	1.05241e-52
Monocytes	BHMT2	-0.860074	1.5806e-66
Monocytes	LILRA2	0.910006	1.83875e-86
Monocytes	COL6A2	-0.873279	5.95299e-71
Monocytes	FZD7	-0.896929	2.83262e-80
Monocytes	FBLN1	-0.914325	1.02517e-88
Monocytes	TMEM47	-0.907416	3.65013e-85
Monocytes	MARVELD1	-0.855957	3.06406e-65
Monocytes	ADGRL4	-0.904973	5.64848e-84
Monocytes	LCK	0.897901	1.0509e-80
Monocytes	ACKR4	-0.872036	1.62878e-70
Monocytes	TIGIT	0.907981	1.91793e-85
Monocytes	ANO1	-0.912674	7.69721e-88
Monocytes	STC1	-0.803627	1.03036e-51
Monocytes	TTLL7	-0.824209	1.71099e-56
Monocytes	KLHDC8B	-0.837235	7.47127e-60
Monocytes	SLX1A-SULT1A3	0.888312	1.23267e-76
Monocytes	LYST	0.860404	1.24179e-66
Monocytes	KLRK1	0.89816	8.05745e-81
Monocytes	AKIP1	0.904454	1.00178e-83
Monocytes	AIM1	0.858046	6.89049e-66
Monocytes	GSN	-0.878578	7.21095e-73
Monocytes	P2RX5	0.898423	6.1487e-81
Monocytes	NCR3	0.873838	3.77197e-71
Monocytes	GAS2L3	-0.869056	1.74536e-69
Monocytes	JAKMIP1	0.87332	5.76079e-71
Monocytes	FRMD6	-0.916945	3.84471e-90
Monocytes	CCR2	0.877177	2.36252e-72
Monocytes	CNRIP1	-0.921987	5.04713e-93
Monocytes	ANK2	-0.914678	6.63002e-89
Monocytes	NALCN	-0.879844	2.43644e-73
Monocytes	RAB23	-0.882905	1.67819e-74
Monocytes	SYNRG	0.836848	9.49035e-60
Monocytes	FKBP10	-0.87995	2.22247e-73
Monocytes	SIRPB1	0.820273	1.56405e-55
Monocytes	MIR100HG	-0.922577	2.25614e-93
Monocytes	VLDLR	-0.887495	2.63386e-76
Monocytes	VEGFC	-0.887059	3.93667e-76
Monocytes	SDC4	-0.887193	3.47867e-76
Monocytes	FHL2	-0.902962	5.09809e-83
Monocytes	LMOD1	-0.810226	3.50137e-53
Monocytes	ELN	-0.874047	3.17995e-71
Monocytes	PCDHGC4	-0.889702	3.34738e-77
Monocytes	LTB	0.908038	1.79555e-85
Monocytes	TLR8	0.906122	1.57168e-84
Monocytes	LINC01296	-0.877162	2.39269e-72
Monocytes	PCDHA9	-0.820492	1.38472e-55
Monocytes	LGALS3BP	-0.856983	1.47675e-65
Monocytes	ITGAV	-0.898748	4.39417e-81
Monocytes	TMEM35A	-0.815153	2.56906e-54
Monocytes	KIF21A	0.803585	1.05208e-51
Monocytes	ACRBP	0.871819	1.93993e-70
Monocytes	ARHGEF3	0.88424	5.10485e-75
Monocytes	RBM20	-0.871391	2.73504e-70
Monocytes	PHKA1	-0.885421	1.75839e-75
Monocytes	B4GALT6	0.835014	2.92988e-59
Monocytes	SUPT3H	0.814398	3.85333e-54
Monocytes	CD7	0.859081	3.25857e-66
Monocytes	CD27	0.876128	5.69123e-72
Monocytes	SLIT3	-0.869878	9.12394e-70
Monocytes	SCD	-0.881714	4.7917e-74
Monocytes	NYNRIN	-0.883826	7.39262e-75
Monocytes	ATP5S	0.855435	4.43156e-65
Monocytes	CMC1	0.861854	4.25964e-67
Monocytes	LINC00954	0.84101	6.97774e-61
Monocytes	RAB33A	0.890607	1.41909e-77
Monocytes	CD226	0.887994	1.65753e-76
Monocytes	LIN7A	0.914598	7.31693e-89
Monocytes	PPP2R5C	0.867968	4.0891e-69
Monocytes	ANXA2R	0.89614	6.28954e-80
Monocytes	ZCCHC7	0.850851	1.06738e-63
Monocytes	PCDHB4	-0.869727	1.02868e-69
Monocytes	ZNF792	0.882018	3.66982e-74
Monocytes	SLAMF8	-0.831763	2.08765e-58
Monocytes	ROBO1	-0.92342	7.05642e-94
Monocytes	MYH10	-0.826194	5.48792e-57
Monocytes	TTC39C	0.860138	1.50816e-66
Monocytes	LOC105371967	0.83196	1.85606e-58
Monocytes	CRISPLD1	-0.911882	1.99486e-87
Monocytes	MAD1L1	0.864381	6.41683e-68
Monocytes	STX11	0.891904	4.08983e-78
Monocytes	APAF1	0.856367	2.29017e-65
Monocytes	CYP7B1	-0.903034	4.71402e-83
Monocytes	GPR176	-0.870523	5.4728e-70
Monocytes	MYH11	-0.833908	5.74277e-59
Monocytes	ALDH1B1	-0.892818	1.6867e-78
Monocytes	LOC101926921	-0.825538	8.00477e-57
Monocytes	FBXO17	-0.851699	5.97195e-64
Monocytes	SEPT9	0.84297	1.98898e-61
Monocytes	SPRED1	-0.824224	1.69576e-56
Monocytes	EGFLAM	-0.90613	1.55819e-84
Monocytes	KBTBD11	0.933931	1.04758e-100
Monocytes	SLPI	-0.809568	4.93381e-53
Monocytes	SLC26A4	-0.878145	1.04239e-72
Monocytes	FBXO5	0.840736	8.30266e-61
Monocytes	SIPA1L1	0.916683	5.36313e-90
Monocytes	GPRC5A	-0.870941	3.92163e-70
Monocytes	TTC32	0.872178	1.45361e-70
Monocytes	GARNL3	-0.908121	1.63399e-85
Monocytes	MRC2	-0.922413	2.82253e-93
Monocytes	ZNF217	0.831526	2.40612e-58
Monocytes	FRAT2	0.922282	3.37513e-93
Monocytes	CDC42	0.907909	2.08206e-85
Monocytes	VWF	-0.888805	7.78263e-77
Monocytes	UACA	-0.869251	1.49693e-69
Monocytes	TM4SF18	-0.812116	1.2972e-53
Monocytes	CRIM1	-0.895439	1.27054e-79
Monocytes	EBF1	-0.828254	1.66035e-57
Monocytes	ZNF101	0.88059	1.27716e-73
Monocytes	CRLF1	-0.804475	6.7202e-52
Monocytes	ABI3BP	-0.924496	1.56994e-94
Monocytes	TMEM147-AS1	0.902279	1.06448e-82
Monocytes	CHRM3-AS2	0.858175	6.2788e-66
Monocytes	MEGF9	0.901054	3.92842e-82
Monocytes	ITPRIPL1	0.897174	2.20854e-80
Monocytes	TIE1	-0.847247	1.20859e-62
Monocytes	HIST1H3G	0.880956	9.2985e-74
Monocytes	ARHGEF18	0.888196	1.37385e-76
Monocytes	PCDHAC2	-0.820492	1.38472e-55
Monocytes	LRRC15	-0.848763	4.38846e-63
Monocytes	SFRP4	-0.860864	8.85691e-67
Monocytes	VSIG4	-0.854602	7.96514e-65
Monocytes	MCAM	-0.85789	7.70432e-66
Monocytes	HAR1A	0.862378	2.88662e-67
Monocytes	POLR3E	0.817792	6.13651e-55
Monocytes	PCDHGB2	-0.889702	3.34738e-77
Monocytes	GSTT2	-0.832097	1.7098e-58
Monocytes	ABCB5	-0.806161	2.85504e-52
Monocytes	PCDHGA9	-0.889702	3.34738e-77
Monocytes	RIMKLB	-0.9012	3.36618e-82
Monocytes	FAM226A	0.819187	2.85234e-55
Monocytes	PCGF2	-0.919758	1.00113e-91
Monocytes	RND3	-0.931401	5.77676e-99
Monocytes	CYYR1	-0.83272	1.17678e-58
Monocytes	TNS1	-0.898649	4.8684e-81
Monocytes	MAT2B	0.897639	1.3739e-80
Monocytes	CD9	-0.815188	2.5206e-54
Monocytes	ALDH7A1	-0.906051	1.70354e-84
Monocytes	TJP1	-0.867108	7.96775e-69
Monocytes	LINC00982	-0.809992	3.95725e-53
Monocytes	E2F5	0.826997	3.44949e-57
Monocytes	ACSL5	0.85842	5.26045e-66
Monocytes	RCAN3	0.824599	1.37008e-56
Monocytes	STYX	0.867425	6.23487e-69
Monocytes	PRUNE2	-0.843492	1.41922e-61
Monocytes	ADRB2	0.870415	5.96286e-70
Monocytes	DEF6	0.865033	3.91445e-68
Monocytes	SIT1	0.907375	3.82635e-85
Monocytes	C8orf88	-0.901532	2.36448e-82
Monocytes	CD3D	0.911081	5.18398e-87
Monocytes	ACPP	0.920453	3.97955e-92
Monocytes	CTSD	-0.833411	7.75538e-59
Monocytes	DNAJC12	-0.873352	5.61088e-71
Monocytes	PLEKHH2	-0.844664	6.62567e-62
Monocytes	TRERF1	0.844819	5.98707e-62
Monocytes	C10orf10	-0.931822	2.99887e-99
Monocytes	ARHGAP19	0.830931	3.42789e-58
Monocytes	PCDHGA12	-0.889702	3.34738e-77
Monocytes	ADSSL1	-0.808158	1.02469e-52
Monocytes	GLI3	-0.919752	1.00927e-91
Monocytes	UBD	-0.810062	3.81458e-53
Monocytes	TMEM40	0.866928	9.15714e-69
Monocytes	EPC1	0.851462	7.02563e-64
Monocytes	TCEAL4	-0.867	8.66567e-69
Monocytes	NFIC	-0.870205	7.0447e-70
Monocytes	GREM1	-0.801839	2.51928e-51
Monocytes	QPCT	0.911945	1.84945e-87
Monocytes	BRINP1	-0.87134	2.84991e-70
Monocytes	SNX20	0.86053	1.13148e-66
Monocytes	LOC101929734	0.806502	2.39869e-52
Monocytes	C8orf34	-0.849754	2.2498e-63
Monocytes	NTRK3	-0.827895	2.0478e-57
Monocytes	OMA1	0.804227	7.61417e-52
Monocytes	LARP6	-0.917907	1.12004e-90
Monocytes	RAB7B	-0.873946	3.45328e-71
Monocytes	SGCG	-0.845301	4.3667e-62
Monocytes	FBN1	-0.921124	1.62122e-92
Monocytes	C7	-0.874999	1.45307e-71
Monocytes	INHBB	-0.861061	7.65789e-67
Monocytes	MTUS1	-0.87699	2.7653e-72
Monocytes	KDELR3	-0.925216	5.67085e-95
Monocytes	ZBP1	0.878328	8.92294e-73
Monocytes	RNF138	0.826203	5.45997e-57
Monocytes	MAP3K1	0.868836	2.07456e-69
Monocytes	PYM1	0.918084	8.91674e-91
Monocytes	CPPED1	0.885085	2.38492e-75
Monocytes	SPAG4	-0.835149	2.69678e-59
Monocytes	MRPS30	0.885555	1.55759e-75
Monocytes	LOC101928274	-0.878954	5.23042e-73
Monocytes	FAM92A1	-0.898889	3.79866e-81
Monocytes	HIST1H2AI	0.846076	2.62348e-62
Monocytes	ATG16L2	0.844553	7.12193e-62
Monocytes	SEPT5-GP1BB	0.82063	1.28204e-55
Monocytes	LAMA5	-0.90265	7.13588e-83
Monocytes	TNFRSF12A	-0.867347	6.62174e-69
Monocytes	ARHGAP23	-0.901105	3.72244e-82
Monocytes	EGR3	-0.81262	9.93363e-54
Monocytes	ARNTL	0.90086	4.82522e-82
Monocytes	CCL2	-0.906176	1.48048e-84
Monocytes	ACTN2	-0.911408	3.51387e-87
Monocytes	ADA	0.865943	1.95448e-68
Monocytes	CCND3	0.914061	1.41946e-88
Monocytes	LAMC1	-0.925643	3.08509e-95
Monocytes	EFHC2	0.840116	1.23024e-60
Monocytes	DFNA5	-0.904936	5.88581e-84
Monocytes	FAM26F	0.81768	6.52376e-55
Monocytes	PDE1A	-0.850489	1.36615e-63
Monocytes	ZBTB8A	-0.911511	3.10973e-87
Monocytes	COL13A1	-0.907198	4.67758e-85
Monocytes	GABPA	0.813045	7.92744e-54
Monocytes	ASGR1	0.921358	1.1832e-92
Monocytes	MED30	0.805209	4.63298e-52
Monocytes	CTGF	-0.936621	1.23295e-102
Monocytes	HMGB2	0.853664	1.53447e-64
Monocytes	FBXL2	-0.911532	3.03126e-87
Monocytes	PRICKLE2	-0.890843	1.1327e-77
Monocytes	CSRNP3	-0.855593	3.96493e-65
Monocytes	SNX7	-0.922855	1.54026e-93
Monocytes	TRIM58	0.833165	8.99849e-59
Monocytes	DUXAP10	-0.814051	4.63756e-54
Monocytes	LOC439911	0.832794	1.12503e-58
Monocytes	CCL15-CCL14	-0.890906	1.06647e-77
Monocytes	TMEM154	0.898381	6.41598e-81
Monocytes	XCL2	0.837158	7.83437e-60
Monocytes	ADGRA2	-0.853244	2.05539e-64
Monocytes	PSTPIP2	0.901496	2.45667e-82
Monocytes	TCEAL9	-0.913604	2.48394e-88
Monocytes	LTB4R	0.903776	2.10358e-83
Monocytes	GAPT	0.93147	5.194e-99
Monocytes	UBE2D1	0.849717	2.30589e-63
Monocytes	NUP210	0.872661	9.83233e-71
Monocytes	RAB39B	0.856518	2.05685e-65
Monocytes	ANGPT2	-0.863543	1.20772e-67
Monocytes	UBASH3A	0.909358	3.91965e-86
Monocytes	CACNA2D3	0.919658	1.14195e-91
Monocytes	CCDC68	-0.868062	3.79821e-69
Monocytes	ZNF831	0.862042	3.70656e-67
Monocytes	ACSM5	-0.880214	1.76939e-73
Monocytes	TRAPPC13	0.805925	3.22054e-52
Monocytes	ACAP1	0.881426	6.16941e-74
Monocytes	SLC7A2	-0.904896	6.15262e-84
Monocytes	NCKAP1	-0.925227	5.58106e-95
Monocytes	KLRF1	0.90057	6.55665e-82
Monocytes	HSD3B7	-0.853338	1.92463e-64
Monocytes	ZNF618	-0.882281	2.91148e-74
Monocytes	ITGA4	0.872196	1.43242e-70
Monocytes	FERMT2	-0.844396	7.88813e-62
Monocytes	PHLDB1	-0.880009	2.11322e-73
Monocytes	CLDN12	-0.918776	3.62971e-91
Monocytes	CD34	-0.892312	2.75567e-78
Monocytes	TAGLN	-0.88312	1.38727e-74
Monocytes	PTPRK	-0.902527	8.14673e-83
Monocytes	LOC100129406	-0.885376	1.83247e-75
Monocytes	PDPN	-0.888017	1.62307e-76
Monocytes	LOC101928054	0.859757	1.99241e-66
Monocytes	CNTN3	-0.855085	5.67221e-65
Monocytes	FASLG	0.870199	7.07884e-70
Monocytes	ENG	-0.892054	3.5393e-78
Monocytes	COL3A1	-0.92482	9.93281e-95
Monocytes	P2RY13	0.895103	1.7777e-79
Monocytes	HLA-F	0.865804	2.17389e-68
Monocytes	ASGR2	0.942099	7.69107e-107
Monocytes	PRKAA2	-0.815698	1.91501e-54
Monocytes	GIMAP2	0.879849	2.42502e-73
Monocytes	SIGIRR	0.897953	9.96837e-81
Monocytes	DPT	-0.88087	1.00162e-73
Monocytes	KDR	-0.902909	5.39825e-83
Monocytes	RGS5	-0.89568	9.97885e-80
Monocytes	LOC101927263	-0.849504	2.66431e-63
Monocytes	PCDHGA2	-0.889702	3.34738e-77
Monocytes	PRKAR2B	0.87299	7.52928e-71
Monocytes	KRT14	-0.896091	6.60434e-80
Monocytes	RLN2	0.863538	1.21235e-67
Monocytes	SEPT4	-0.866627	1.15555e-68
Monocytes	GRB10	-0.852762	2.87133e-64
Monocytes	FAM13C	-0.875121	1.31321e-71
Monocytes	PDGFRL	-0.874592	2.0319e-71
Monocytes	PCDHA10	-0.820492	1.38472e-55
Monocytes	EPHA3	-0.876464	4.29838e-72
Monocytes	P4HA2	-0.930588	2.02999e-98
Monocytes	KCNT2	-0.852716	2.96394e-64
Monocytes	MFAP4	-0.906753	7.73975e-85
Monocytes	EDIL3	-0.835969	1.63184e-59
Monocytes	GZMH	0.89445	3.39772e-79
Monocytes	EPB41	0.8922	3.07265e-78
Monocytes	PCDHB7	-0.882401	2.61918e-74
Monocytes	GPR65	0.833339	8.10376e-59
Monocytes	LOC400043	-0.902394	9.40551e-83
Monocytes	ECM2	-0.907918	2.05983e-85
Monocytes	C11orf21	0.922267	3.44744e-93
Monocytes	TSPAN15	-0.908131	1.61541e-85
Monocytes	COTL1	0.832724	1.17393e-58
Monocytes	ARHGEF37	-0.877719	1.49556e-72
Monocytes	MS4A1	0.871592	2.32879e-70
Monocytes	TNC	-0.844026	1.00403e-61
Monocytes	SKAP1	0.904674	7.85728e-84
Monocytes	HIST1H3H	0.880956	9.2985e-74
Monocytes	LOC100288675	0.887112	3.74862e-76
Monocytes	TMEM51	-0.834686	3.57934e-59
Monocytes	CC2D2A	-0.851437	7.14892e-64
Monocytes	TUBB2A	-0.902791	6.12804e-83
Monocytes	DAB2	-0.825538	8.00477e-57
Monocytes	LOC645166	-0.860095	1.5573e-66
Monocytes	FAM101A	-0.890549	1.4988e-77
Monocytes	LRP6	-0.875907	6.83905e-72
Monocytes	MIR145	-0.89742	1.71931e-80
Monocytes	NT5C3A	0.893118	1.25847e-78
Monocytes	SERPINH1	-0.922333	3.1483e-93
Monocytes	SH2D3A	0.825697	7.30372e-57
Monocytes	LAYN	-0.888215	1.3494e-76
Monocytes	PLXNA2	-0.828979	1.08584e-57
Monocytes	CD244	0.932856	5.86815e-100
Monocytes	LEFTY2	-0.81207	1.32929e-53
Monocytes	UBR5-AS1	0.838059	4.47469e-60
Monocytes	MN1	-0.849314	3.02878e-63
Monocytes	PTPRD	-0.870528	5.44824e-70
Monocytes	LY6G6D	0.824574	1.38936e-56
Monocytes	CD59	-0.908001	1.87303e-85
Monocytes	CYP4X1	-0.915075	4.04709e-89
Monocytes	FAP	-0.930985	1.1004e-98
Monocytes	LOC105373878	-0.882325	2.80166e-74
Monocytes	PLK2	-0.878449	8.0436e-73
Monocytes	NFASC	-0.88647	6.75969e-76
Monocytes	ARHGAP9	0.859727	2.0375e-66
Monocytes	HTR2B	-0.905113	4.83693e-84
Monocytes	MAOB	-0.895833	8.56698e-80
Monocytes	ATP1A2	-0.808837	7.21375e-53
Monocytes	FAM105A	0.881907	4.04858e-74
Monocytes	CCNL1	0.840618	8.95114e-61
Monocytes	LYN	0.826983	3.4775e-57
Monocytes	ADGRB3	-0.845684	3.39738e-62
Monocytes	HGD	0.859445	2.50113e-66
Monocytes	INHBA	-0.904952	5.7845e-84
Monocytes	BMPR2	-0.86187	4.21145e-67
Monocytes	B3GALNT1	-0.873623	4.49853e-71
Monocytes	RBP4	-0.83318	8.91657e-59
Monocytes	METTL9	0.907804	2.34669e-85
Monocytes	SERPINE2	-0.920889	2.22155e-92
Monocytes	CDO1	-0.860429	1.21889e-66
Monocytes	LIME1	0.885616	1.47432e-75
Monocytes	PXDC1	-0.919216	2.0434e-91
Monocytes	LGMN	-0.917273	2.52951e-90
Monocytes	PLCB1	0.823365	2.76235e-56
Monocytes	SDPR	0.825491	8.21988e-57
Monocytes	SEPP1	-0.904188	1.34034e-83
Monocytes	LINC00528	0.86377	1.01794e-67
Monocytes	LAMB1	-0.922382	2.94449e-93
Monocytes	LOXL2	-0.927971	1.04604e-96
Monocytes	IGF2	-0.866043	1.80989e-68
Monocytes	FAM65B	0.885442	1.72525e-75
Monocytes	BEND2	0.832904	1.05342e-58
Monocytes	CD80	-0.850542	1.3174e-63
Monocytes	TXK	0.894521	3.1688e-79
Monocytes	RARRES2	-0.904559	8.91709e-84
Monocytes	LOC100288570	-0.834423	4.19987e-59
Monocytes	CLIC3	0.867352	6.59683e-69
Monocytes	ICAM4	0.884406	4.39793e-75
Monocytes	DNMT1	0.855362	4.66674e-65
Monocytes	ID4	-0.854094	1.13652e-64
Monocytes	EPB41L2	-0.818436	4.3125e-55
Monocytes	SOX5	-0.86289	1.96984e-67
Monocytes	RAP1B	0.885145	2.25932e-75
Monocytes	ADAMTS1	-0.886684	5.55759e-76
Monocytes	PRKG1	-0.920578	3.3685e-92
Monocytes	P2RY6	-0.892073	3.4732e-78
Monocytes	GPR27	0.865547	2.64452e-68
[truncated: 8,675 more rows]
[truncated: 1 more columns]
