# Supplementary material for: Integrated investigation of DNA methylation, gene expression and immune cell population revealed immune cell infiltration associated with atherosclerotic plaque formation
Source: BMC Med Genomics. 2022 May 9;15:108. doi: 10.1186/s12920-022-01259-z (PMC9082837; doi:10.1186/s12920-022-01259-z)
Supplement: Supplementary file 6 — Additional file 6: Table S5. Ten_genes correlated with immune cell types. [file 12920_2022_1259_MOESM6_ESM.xlsx]

## Sheet: 10_gene_in_DEG_coexp_cell_c0.8_
Table S5 Ten_genes correlated with immune cell types
Immune cell types	gene	correlation	pvalue
Macrophages M0	CD8A	-0.809562	4.94984e-53
Macrophages M0	COL1A1	0.843687	1.25038e-61
Macrophages M0	ETS1	-0.849464	2.73624e-63
Macrophages M0	THBS2	0.85959	2.25026e-66
Macrophages M1	CD8A	-0.814214	4.25049e-54
Macrophages M1	COL1A1	0.860789	9.35693e-67
Macrophages M1	EGFR	0.904039	1.57901e-83
Macrophages M1	ETS1	-0.831262	2.81548e-58
Macrophages M1	FGF2	0.897095	2.39321e-80
Macrophages M1	MYH10	0.861441	5.78435e-67
Macrophages M1	PRKCB	-0.827566	2.47921e-57
Macrophages M1	RGS5	0.903229	3.81565e-83
Macrophages M1	THBS2	0.897991	9.58514e-81
Macrophages M1	WNT2B	0.883959	6.56546e-75
Macrophages M2	CD8A	-0.866903	9.33704e-69
Macrophages M2	COL1A1	0.938675	3.62674e-104
Macrophages M2	EGFR	0.926323	1.1611e-95
Macrophages M2	ETS1	-0.912207	1.3508e-87
Macrophages M2	FGF2	0.945581	9.86198e-110
Macrophages M2	MYH10	0.848873	4.07644e-63
Macrophages M2	PRKCB	-0.890553	1.49297e-77
Macrophages M2	RGS5	0.937098	5.49564e-103
Macrophages M2	THBS2	0.954403	5.23804e-118
Macrophages M2	WNT2B	0.938244	7.6743e-104
Monocytes	CD8A	0.84787	7.9804e-63
Monocytes	COL1A1	-0.907287	4.22901e-85
Monocytes	EGFR	-0.867658	5.20115e-69
Monocytes	ETS1	0.87017	7.24249e-70
Monocytes	FGF2	-0.89118	8.20703e-78
Monocytes	MYH10	-0.826194	5.48792e-57
Monocytes	PRKCB	0.850531	1.32716e-63
Monocytes	RGS5	-0.89568	9.97885e-80
Monocytes	THBS2	-0.935815	4.76012e-102
Monocytes	WNT2B	-0.906426	1.11805e-84
NK cells resting	COL1A1	-0.82264	4.16111e-56
NK cells resting	ETS1	0.836148	1.46182e-59
NK cells resting	FGF2	-0.80242	1.88576e-51
NK cells resting	PRKCB	0.814058	4.62144e-54
NK cells resting	RGS5	-0.81889	3.35962e-55
NK cells resting	THBS2	-0.849531	2.61564e-63
NK cells resting	WNT2B	-0.829134	9.91604e-58
T cells CD4 memory activated	CD8A	0.82903	1.05388e-57
T cells CD4 memory activated	COL1A1	-0.822472	4.57433e-56
T cells CD4 memory activated	EGFR	-0.820946	1.07525e-55
T cells CD4 memory activated	ETS1	0.832936	1.03288e-58
T cells CD4 memory activated	FGF2	-0.811247	2.05078e-53
T cells CD4 memory activated	RGS5	-0.837624	5.86599e-60
T cells CD4 memory activated	THBS2	-0.864956	4.14906e-68
T cells CD4 memory activated	WNT2B	-0.847464	1.04664e-62
T cells gamma delta	CD8A	0.831025	3.24224e-58
T cells gamma delta	ETS1	0.805718	3.57809e-52
